# Supplementary material for: Prebiotics improve frailty status in community-dwelling older individuals in a double-blind, randomized, controlled trial
Source: J Clin Invest. 2024 Aug 6;134(18):e176507. doi: 10.1172/JCI176507 (PMC11405044; doi:10.1172/JCI176507)
Supplement: Supporting data values [file jci-134-176507-s014.xlsx]

## Sheet: supplement-8-C-FIA vs FMA-netwo
Metabolites	Otheromics	Coefficient	P value	ABS	LABLE
1,3,510-Estratrien-3,17.beta.-diol 17-glucosiduronate	Clostridiumsensustricto1	0.18511	0.156787	0.18511	pos
1,3,510-Estratrien-3,17.beta.-diol 17-glucosiduronate	Dialister	0.257978	0.0465819	0.257978	pos
1,3,510-Estratrien-3,17.beta.-diol 17-glucosiduronate	Enterococcus	0.210106	0.107118	0.210106	pos
1,3,510-Estratrien-3,17.beta.-diol 17-glucosiduronate	Escherichia_Shigella	0.244297	0.0599555	0.244297	pos
1,3,510-Estratrien-3,17.beta.-diol 17-glucosiduronate	Eubacterium_coprostanoligenesgroup	0.0270634	0.837369	0.0270634	pos
1,3,510-Estratrien-3,17.beta.-diol 17-glucosiduronate	Fusobacterium	0.212191	0.1036	0.212191	pos
1,3,510-Estratrien-3,17.beta.-diol 17-glucosiduronate	Holdemanella	0.13933	0.288356	0.13933	pos
1,3,510-Estratrien-3,17.beta.-diol 17-glucosiduronate	Lachnospira	-0.0512471	0.697377	0.0512471	neg
1,3,510-Estratrien-3,17.beta.-diol 17-glucosiduronate	Megasphaera	0.0999913	0.447168	0.0999913	pos
1,3,510-Estratrien-3,17.beta.-diol 17-glucosiduronate	Parasutterella	0.130541	0.320146	0.130541	pos
1,3,510-Estratrien-3,17.beta.-diol 17-glucosiduronate	RuminococcaceaeNK4A214group	0.0797555	0.544678	0.0797555	pos
1,3,510-Estratrien-3,17.beta.-diol 17-glucosiduronate	RuminococcaceaeUCG_002	0.0719684	0.584758	0.0719684	pos
1,3,510-Estratrien-3,17.beta.-diol 17-glucosiduronate	unculturedbacterium	-0.0927431	0.480938	0.0927431	neg
1,7-Dimethyluric acid	Clostridiumsensustricto1	0.167132	0.201826	0.167132	pos
1,7-Dimethyluric acid	Dialister	0.0724974	0.581994	0.0724974	pos
1,7-Dimethyluric acid	Enterococcus	-0.0474209	0.719	0.0474209	neg
1,7-Dimethyluric acid	Escherichia_Shigella	0.129623	0.323591	0.129623	pos
1,7-Dimethyluric acid	Eubacterium_coprostanoligenesgroup	0.0857472	0.514772	0.0857472	pos
1,7-Dimethyluric acid	Fusobacterium	0.171552	0.189985	0.171552	pos
1,7-Dimethyluric acid	Holdemanella	-0.310993	0.0155816	0.310993	neg
1,7-Dimethyluric acid	Lachnospira	-0.208407	0.110053	0.208407	neg
1,7-Dimethyluric acid	Megasphaera	-0.0666609	0.612818	0.0666609	neg
1,7-Dimethyluric acid	Parasutterella	0.0466357	0.723465	0.0466357	pos
1,7-Dimethyluric acid	RuminococcaceaeNK4A214group	0.0452133	0.731577	0.0452133	pos
1,7-Dimethyluric acid	RuminococcaceaeUCG_002	0.0887518	0.500095	0.0887518	pos
1,7-Dimethyluric acid	unculturedbacterium	-0.246266	0.0578586	0.246266	neg
2,3-Dihydroxy-3-methylbutyric acid	Clostridiumsensustricto1	0.0096417	0.941715	0.0096417	pos
2,3-Dihydroxy-3-methylbutyric acid	Dialister	0.338229	0.00821289	0.338229	pos
2,3-Dihydroxy-3-methylbutyric acid	Enterococcus	0.123707	0.346349	0.123707	pos
2,3-Dihydroxy-3-methylbutyric acid	Escherichia_Shigella	0.0870544	0.508361	0.0870544	pos
2,3-Dihydroxy-3-methylbutyric acid	Eubacterium_coprostanoligenesgroup	0.403784	0.00137754	0.403784	pos
2,3-Dihydroxy-3-methylbutyric acid	Fusobacterium	0.263272	0.0421125	0.263272	pos
2,3-Dihydroxy-3-methylbutyric acid	Holdemanella	-0.0155001	0.906429	0.0155001	neg
2,3-Dihydroxy-3-methylbutyric acid	Lachnospira	-0.00486348	0.970581	0.00486348	neg
2,3-Dihydroxy-3-methylbutyric acid	Megasphaera	0.0636461	0.629011	0.0636461	pos
2,3-Dihydroxy-3-methylbutyric acid	Parasutterella	0.172035	0.188721	0.172035	pos
2,3-Dihydroxy-3-methylbutyric acid	RuminococcaceaeNK4A214group	0.279089	0.0308158	0.279089	pos
2,3-Dihydroxy-3-methylbutyric acid	RuminococcaceaeUCG_002	0.22752	0.080412	0.22752	pos
2,3-Dihydroxy-3-methylbutyric acid	unculturedbacterium	-0.0934948	0.477374	0.0934948	neg
9,10-DiHOME	Clostridiumsensustricto1	-0.178941	0.171317	0.178941	neg
9,10-DiHOME	Dialister	-0.232636	0.0736606	0.232636	neg
9,10-DiHOME	Enterococcus	0.0104761	0.936681	0.0104761	pos
9,10-DiHOME	Escherichia_Shigella	-0.0697713	0.596303	0.0697713	neg
9,10-DiHOME	Eubacterium_coprostanoligenesgroup	-0.0475416	0.718314	0.0475416	neg
9,10-DiHOME	Fusobacterium	-0.248665	0.0553848	0.248665	neg
9,10-DiHOME	Holdemanella	-0.0147633	0.910858	0.0147633	neg
9,10-DiHOME	Lachnospira	-0.219523	0.0919353	0.219523	neg
9,10-DiHOME	Megasphaera	-0.145744	0.266515	0.145744	neg
9,10-DiHOME	Parasutterella	-0.214891	0.0991784	0.214891	neg
9,10-DiHOME	RuminococcaceaeNK4A214group	-0.190302	0.14528	0.190302	neg
9,10-DiHOME	RuminococcaceaeUCG_002	-0.208458	0.109963	0.208458	neg
9,10-DiHOME	unculturedbacterium	0.19615	0.133086	0.19615	pos
Nname,cis-9,10-Epoxystearic acid	Clostridiumsensustricto1	-0.00566832	0.965715	0.00566832	neg
Nname,cis-9,10-Epoxystearic acid	Dialister	-0.334116	0.00907926	0.334116	neg
Nname,cis-9,10-Epoxystearic acid	Enterococcus	-0.113844	0.386436	0.113844	neg
Nname,cis-9,10-Epoxystearic acid	Escherichia_Shigella	-0.0846648	0.520113	0.0846648	neg
Nname,cis-9,10-Epoxystearic acid	Eubacterium_coprostanoligenesgroup	-0.079551	0.545714	0.079551	neg
Nname,cis-9,10-Epoxystearic acid	Fusobacterium	-0.174705	0.181849	0.174705	neg
Nname,cis-9,10-Epoxystearic acid	Holdemanella	-0.00654573	0.960412	0.00654573	neg
Nname,cis-9,10-Epoxystearic acid	Lachnospira	-0.186341	0.154	0.186341	neg
Nname,cis-9,10-Epoxystearic acid	Megasphaera	-0.338245	0.00820951	0.338245	neg
Nname,cis-9,10-Epoxystearic acid	Parasutterella	-0.260915	0.0440565	0.260915	neg
Nname,cis-9,10-Epoxystearic acid	RuminococcaceaeNK4A214group	-0.122079	0.352782	0.122079	neg
Nname,cis-9,10-Epoxystearic acid	RuminococcaceaeUCG_002	-0.0134489	0.918766	0.0134489	neg
Nname,cis-9,10-Epoxystearic acid	unculturedbacterium	0.303148	0.0185487	0.303148	pos
1-Aminocyclopropanecarboxylic acid	Clostridiumsensustricto1	-0.174162	0.183232	0.174162	neg
1-Aminocyclopropanecarboxylic acid	Dialister	0.0783605	0.551759	0.0783605	pos
1-Aminocyclopropanecarboxylic acid	Enterococcus	-0.00766201	0.953667	0.00766201	neg
1-Aminocyclopropanecarboxylic acid	Escherichia_Shigella	-0.0264803	0.840827	0.0264803	neg
1-Aminocyclopropanecarboxylic acid	Eubacterium_coprostanoligenesgroup	0.226094	0.0823793	0.226094	pos
1-Aminocyclopropanecarboxylic acid	Fusobacterium	0.0125822	0.923985	0.0125822	pos
1-Aminocyclopropanecarboxylic acid	Holdemanella	-0.0271463	0.836877	0.0271463	neg
1-Aminocyclopropanecarboxylic acid	Lachnospira	0.254513	0.0497133	0.254513	pos
1-Aminocyclopropanecarboxylic acid	Megasphaera	0.112358	0.392705	0.112358	pos
1-Aminocyclopropanecarboxylic acid	Parasutterella	0.201634	0.122368	0.201634	pos
1-Aminocyclopropanecarboxylic acid	RuminococcaceaeNK4A214group	0.183243	0.161084	0.183243	pos
1-Aminocyclopropanecarboxylic acid	RuminococcaceaeUCG_002	0.137907	0.293358	0.137907	pos
1-Aminocyclopropanecarboxylic acid	unculturedbacterium	-0.183732	0.15995	0.183732	neg
1-Methylxanthine	Clostridiumsensustricto1	0.0486253	0.712169	0.0486253	pos
1-Methylxanthine	Dialister	0.353095	0.00565276	0.353095	pos
1-Methylxanthine	Enterococcus	-0.10841	0.409648	0.10841	neg
1-Methylxanthine	Escherichia_Shigella	0.153102	0.242856	0.153102	pos
1-Methylxanthine	Eubacterium_coprostanoligenesgroup	0.0460412	0.726851	0.0460412	pos
1-Methylxanthine	Fusobacterium	0.154776	0.237682	0.154776	pos
1-Methylxanthine	Holdemanella	-0.149815	0.253241	0.149815	neg
1-Methylxanthine	Lachnospira	-0.0838185	0.524307	0.0838185	neg
1-Methylxanthine	Megasphaera	0.106356	0.418632	0.106356	pos
1-Methylxanthine	Parasutterella	0.286179	0.0266445	0.286179	pos
1-Methylxanthine	RuminococcaceaeNK4A214group	0.0200083	0.879393	0.0200083	pos
1-Methylxanthine	RuminococcaceaeUCG_002	0.0236746	0.857506	0.0236746	pos
1-Methylxanthine	unculturedbacterium	-0.240865	0.0637564	0.240865	neg
1-O-cis-9-Octadecenyl-2-O-acetyl-sn-glycero-3-phosphocholine	Clostridiumsensustricto1	0.0124203	0.924961	0.0124203	pos
1-O-cis-9-Octadecenyl-2-O-acetyl-sn-glycero-3-phosphocholine	Dialister	-0.33181	0.00959908	0.33181	neg
1-O-cis-9-Octadecenyl-2-O-acetyl-sn-glycero-3-phosphocholine	Enterococcus	0.00732767	0.955687	0.00732767	pos
1-O-cis-9-Octadecenyl-2-O-acetyl-sn-glycero-3-phosphocholine	Escherichia_Shigella	-0.0679374	0.606017	0.0679374	neg
1-O-cis-9-Octadecenyl-2-O-acetyl-sn-glycero-3-phosphocholine	Eubacterium_coprostanoligenesgroup	-0.0770503	0.55845	0.0770503	neg
1-O-cis-9-Octadecenyl-2-O-acetyl-sn-glycero-3-phosphocholine	Fusobacterium	-0.276896	0.0322115	0.276896	neg
1-O-cis-9-Octadecenyl-2-O-acetyl-sn-glycero-3-phosphocholine	Holdemanella	0.141257	0.281674	0.141257	pos
1-O-cis-9-Octadecenyl-2-O-acetyl-sn-glycero-3-phosphocholine	Lachnospira	-0.159717	0.222853	0.159717	neg
1-O-cis-9-Octadecenyl-2-O-acetyl-sn-glycero-3-phosphocholine	Megasphaera	-0.286575	0.0264263	0.286575	neg
1-O-cis-9-Octadecenyl-2-O-acetyl-sn-glycero-3-phosphocholine	Parasutterella	-0.269225	0.0375146	0.269225	neg
1-O-cis-9-Octadecenyl-2-O-acetyl-sn-glycero-3-phosphocholine	RuminococcaceaeNK4A214group	-0.201862	0.121937	0.201862	neg
1-O-cis-9-Octadecenyl-2-O-acetyl-sn-glycero-3-phosphocholine	RuminococcaceaeUCG_002	-0.17717	0.175664	0.17717	neg
1-O-cis-9-Octadecenyl-2-O-acetyl-sn-glycero-3-phosphocholine	unculturedbacterium	0.0934113	0.47777	0.0934113	pos
1-Oleoyl-sn-glycero-3-phosphocholine	Clostridiumsensustricto1	-0.119674	0.362418	0.119674	neg
1-Oleoyl-sn-glycero-3-phosphocholine	Dialister	-0.458187	0.000232026	0.458187	neg
1-Oleoyl-sn-glycero-3-phosphocholine	Enterococcus	0.0396196	0.763755	0.0396196	pos
1-Oleoyl-sn-glycero-3-phosphocholine	Escherichia_Shigella	-0.178277	0.172939	0.178277	neg
1-Oleoyl-sn-glycero-3-phosphocholine	Eubacterium_coprostanoligenesgroup	0.0187277	0.88706	0.0187277	pos
1-Oleoyl-sn-glycero-3-phosphocholine	Fusobacterium	-0.204815	0.116459	0.204815	neg
1-Oleoyl-sn-glycero-3-phosphocholine	Holdemanella	0.235731	0.0698008	0.235731	pos
1-Oleoyl-sn-glycero-3-phosphocholine	Lachnospira	-0.0849024	0.518938	0.0849024	neg
1-Oleoyl-sn-glycero-3-phosphocholine	Megasphaera	-0.329787	0.010076	0.329787	neg
1-Oleoyl-sn-glycero-3-phosphocholine	Parasutterella	-0.261555	0.043522	0.261555	neg
1-Oleoyl-sn-glycero-3-phosphocholine	RuminococcaceaeNK4A214group	-0.198888	0.127649	0.198888	neg
1-Oleoyl-sn-glycero-3-phosphocholine	RuminococcaceaeUCG_002	-0.198427	0.128552	0.198427	neg
1-Oleoyl-sn-glycero-3-phosphocholine	unculturedbacterium	0.209542	0.108086	0.209542	pos
1-Palmitoyl-2-hydroxy-sn-glycero-3-phosphoethanolamine-1	Clostridiumsensustricto1	-0.220259	0.0908246	0.220259	neg
1-Palmitoyl-2-hydroxy-sn-glycero-3-phosphoethanolamine-1	Dialister	-0.444265	0.000376643	0.444265	neg
1-Palmitoyl-2-hydroxy-sn-glycero-3-phosphoethanolamine-1	Enterococcus	-0.0183331	0.889425	0.0183331	neg
1-Palmitoyl-2-hydroxy-sn-glycero-3-phosphoethanolamine-1	Escherichia_Shigella	-0.146656	0.263501	0.146656	neg
1-Palmitoyl-2-hydroxy-sn-glycero-3-phosphoethanolamine-1	Eubacterium_coprostanoligenesgroup	-0.247211	0.0568739	0.247211	neg
1-Palmitoyl-2-hydroxy-sn-glycero-3-phosphoethanolamine-1	Fusobacterium	-0.391379	0.00198676	0.391379	neg
1-Palmitoyl-2-hydroxy-sn-glycero-3-phosphoethanolamine-1	Holdemanella	0.16693	0.202379	0.16693	pos
1-Palmitoyl-2-hydroxy-sn-glycero-3-phosphoethanolamine-1	Lachnospira	-0.0514139	0.69644	0.0514139	neg
1-Palmitoyl-2-hydroxy-sn-glycero-3-phosphoethanolamine-1	Megasphaera	-0.246349	0.0577714	0.246349	neg
1-Palmitoyl-2-hydroxy-sn-glycero-3-phosphoethanolamine-1	Parasutterella	-0.17198	0.188866	0.17198	neg
1-Palmitoyl-2-hydroxy-sn-glycero-3-phosphoethanolamine-1	RuminococcaceaeNK4A214group	-0.426845	0.000671232	0.426845	neg
1-Palmitoyl-2-hydroxy-sn-glycero-3-phosphoethanolamine-1	RuminococcaceaeUCG_002	-0.218351	0.0937288	0.218351	neg
1-Palmitoyl-2-hydroxy-sn-glycero-3-phosphoethanolamine-1	unculturedbacterium	0.349394	0.00621374	0.349394	pos
1-Palmitoyl-2-hydroxy-sn-glycero-3-phosphoethanolamine	Clostridiumsensustricto1	-0.19828	0.128842	0.19828	neg
1-Palmitoyl-2-hydroxy-sn-glycero-3-phosphoethanolamine	Dialister	-0.409337	0.00116395	0.409337	neg
1-Palmitoyl-2-hydroxy-sn-glycero-3-phosphoethanolamine	Enterococcus	0.00156026	0.99056	0.00156026	pos
1-Palmitoyl-2-hydroxy-sn-glycero-3-phosphoethanolamine	Escherichia_Shigella	-0.187446	0.151528	0.187446	neg
1-Palmitoyl-2-hydroxy-sn-glycero-3-phosphoethanolamine	Eubacterium_coprostanoligenesgroup	-0.220342	0.0906994	0.220342	neg
1-Palmitoyl-2-hydroxy-sn-glycero-3-phosphoethanolamine	Fusobacterium	-0.37602	0.00306777	0.37602	neg
1-Palmitoyl-2-hydroxy-sn-glycero-3-phosphoethanolamine	Holdemanella	0.159959	0.222141	0.159959	pos
1-Palmitoyl-2-hydroxy-sn-glycero-3-phosphoethanolamine	Lachnospira	0.0252623	0.848059	0.0252623	pos
1-Palmitoyl-2-hydroxy-sn-glycero-3-phosphoethanolamine	Megasphaera	-0.193758	0.137977	0.193758	neg
1-Palmitoyl-2-hydroxy-sn-glycero-3-phosphoethanolamine	Parasutterella	-0.157361	0.229841	0.157361	neg
1-Palmitoyl-2-hydroxy-sn-glycero-3-phosphoethanolamine	RuminococcaceaeNK4A214group	-0.364985	0.00413954	0.364985	neg
1-Palmitoyl-2-hydroxy-sn-glycero-3-phosphoethanolamine	RuminococcaceaeUCG_002	-0.163277	0.212575	0.163277	neg
1-Palmitoyl-2-hydroxy-sn-glycero-3-phosphoethanolamine	unculturedbacterium	0.313339	0.0147775	0.313339	pos
1-Palmitoyl-sn-glycero-3-phosphocholine	Clostridiumsensustricto1	-0.0808291	0.539258	0.0808291	neg
1-Palmitoyl-sn-glycero-3-phosphocholine	Dialister	-0.256033	0.0483188	0.256033	neg
1-Palmitoyl-sn-glycero-3-phosphocholine	Enterococcus	-0.0197819	0.880748	0.0197819	neg
1-Palmitoyl-sn-glycero-3-phosphocholine	Escherichia_Shigella	-0.146184	0.265059	0.146184	neg
1-Palmitoyl-sn-glycero-3-phosphocholine	Eubacterium_coprostanoligenesgroup	-0.0965837	0.462878	0.0965837	neg
1-Palmitoyl-sn-glycero-3-phosphocholine	Fusobacterium	-0.252541	0.0515699	0.252541	neg
1-Palmitoyl-sn-glycero-3-phosphocholine	Holdemanella	0.276536	0.0324455	0.276536	pos
1-Palmitoyl-sn-glycero-3-phosphocholine	Lachnospira	-0.0431877	0.743179	0.0431877	neg
1-Palmitoyl-sn-glycero-3-phosphocholine	Megasphaera	-0.109622	0.404403	0.109622	neg
1-Palmitoyl-sn-glycero-3-phosphocholine	Parasutterella	-0.253856	0.0503253	0.253856	neg
1-Palmitoyl-sn-glycero-3-phosphocholine	RuminococcaceaeNK4A214group	-0.164346	0.209554	0.164346	neg
1-Palmitoyl-sn-glycero-3-phosphocholine	RuminococcaceaeUCG_002	-0.2171	0.0956709	0.2171	neg
1-Palmitoyl-sn-glycero-3-phosphocholine	unculturedbacterium	0.126767	0.334457	0.126767	pos
1-Palmitoylglycerol	Clostridiumsensustricto1	-0.190167	0.145571	0.190167	neg
1-Palmitoylglycerol	Dialister	-0.322167	0.012062	0.322167	neg
1-Palmitoylglycerol	Enterococcus	-0.15402	0.240008	0.15402	neg
1-Palmitoylglycerol	Escherichia_Shigella	-0.183223	0.161132	0.183223	neg
1-Palmitoylglycerol	Eubacterium_coprostanoligenesgroup	-0.0523764	0.69104	0.0523764	neg
1-Palmitoylglycerol	Fusobacterium	-0.457964	0.000233872	0.457964	neg
1-Palmitoylglycerol	Holdemanella	0.319891	0.0127174	0.319891	pos
1-Palmitoylglycerol	Lachnospira	-0.146293	0.264697	0.146293	neg
1-Palmitoylglycerol	Megasphaera	-0.274097	0.0340691	0.274097	neg
1-Palmitoylglycerol	Parasutterella	-0.349129	0.00625585	0.349129	neg
1-Palmitoylglycerol	RuminococcaceaeNK4A214group	-0.14595	0.265833	0.14595	neg
1-Palmitoylglycerol	RuminococcaceaeUCG_002	-0.0604646	0.646288	0.0604646	neg
1-Palmitoylglycerol	unculturedbacterium	0.419836	0.000839682	0.419836	pos
1-Stearoyl-2-hydroxy-sn-glycero-3-phosphocholine	Clostridiumsensustricto1	0.0351491	0.789762	0.0351491	pos
1-Stearoyl-2-hydroxy-sn-glycero-3-phosphocholine	Dialister	-0.319583	0.0128082	0.319583	neg
1-Stearoyl-2-hydroxy-sn-glycero-3-phosphocholine	Enterococcus	-0.000863718	0.994774	0.000863718	neg
1-Stearoyl-2-hydroxy-sn-glycero-3-phosphocholine	Escherichia_Shigella	-0.0820806	0.532974	0.0820806	neg
1-Stearoyl-2-hydroxy-sn-glycero-3-phosphocholine	Eubacterium_coprostanoligenesgroup	-0.217647	0.094818	0.217647	neg
1-Stearoyl-2-hydroxy-sn-glycero-3-phosphocholine	Fusobacterium	-0.262173	0.0430102	0.262173	neg
1-Stearoyl-2-hydroxy-sn-glycero-3-phosphocholine	Holdemanella	0.320939	0.0124119	0.320939	pos
1-Stearoyl-2-hydroxy-sn-glycero-3-phosphocholine	Lachnospira	-0.136233	0.299314	0.136233	neg
1-Stearoyl-2-hydroxy-sn-glycero-3-phosphocholine	Megasphaera	-0.146972	0.262462	0.146972	neg
1-Stearoyl-2-hydroxy-sn-glycero-3-phosphocholine	Parasutterella	-0.324393	0.0114496	0.324393	neg
1-Stearoyl-2-hydroxy-sn-glycero-3-phosphocholine	RuminococcaceaeNK4A214group	-0.243296	0.0610447	0.243296	neg
1-Stearoyl-2-hydroxy-sn-glycero-3-phosphocholine	RuminococcaceaeUCG_002	-0.252417	0.0516882	0.252417	neg
1-Stearoyl-2-hydroxy-sn-glycero-3-phosphocholine	unculturedbacterium	0.22931	0.0779965	0.22931	pos
2'-Deoxy-D-ribose	Clostridiumsensustricto1	0.182525	0.162759	0.182525	pos
2'-Deoxy-D-ribose	Dialister	0.330337	0.00994436	0.330337	pos
2'-Deoxy-D-ribose	Enterococcus	-0.0138473	0.916368	0.0138473	neg
2'-Deoxy-D-ribose	Escherichia_Shigella	0.0407625	0.757146	0.0407625	pos
2'-Deoxy-D-ribose	Eubacterium_coprostanoligenesgroup	0.243766	0.0605317	0.243766	pos
2'-Deoxy-D-ribose	Fusobacterium	0.322278	0.0120308	0.322278	pos
2'-Deoxy-D-ribose	Holdemanella	-0.166193	0.204407	0.166193	neg
2'-Deoxy-D-ribose	Lachnospira	0.0651428	0.62095	0.0651428	pos
2'-Deoxy-D-ribose	Megasphaera	0.165647	0.205919	0.165647	pos
2'-Deoxy-D-ribose	Parasutterella	0.230844	0.0759724	0.230844	pos
2'-Deoxy-D-ribose	RuminococcaceaeNK4A214group	0.300486	0.0196593	0.300486	pos
2'-Deoxy-D-ribose	RuminococcaceaeUCG_002	0.39063	0.00203029	0.39063	pos
2'-Deoxy-D-ribose	unculturedbacterium	-0.320522	0.0125327	0.320522	neg
2-Hydroxy-3-methylbutyric acid	Clostridiumsensustricto1	0.0204782	0.876583	0.0204782	pos
2-Hydroxy-3-methylbutyric acid	Dialister	0.352595	0.00572589	0.352595	pos
2-Hydroxy-3-methylbutyric acid	Enterococcus	-0.0125936	0.923917	0.0125936	neg
2-Hydroxy-3-methylbutyric acid	Escherichia_Shigella	0.0596293	0.650856	0.0596293	pos
2-Hydroxy-3-methylbutyric acid	Eubacterium_coprostanoligenesgroup	0.161103	0.218811	0.161103	pos
2-Hydroxy-3-methylbutyric acid	Fusobacterium	0.121628	0.354575	0.121628	pos
2-Hydroxy-3-methylbutyric acid	Holdemanella	-0.0181637	0.89044	0.0181637	neg
2-Hydroxy-3-methylbutyric acid	Lachnospira	-0.126895	0.333964	0.126895	neg
2-Hydroxy-3-methylbutyric acid	Megasphaera	0.164977	0.207785	0.164977	pos
2-Hydroxy-3-methylbutyric acid	Parasutterella	0.145799	0.266331	0.145799	pos
2-Hydroxy-3-methylbutyric acid	RuminococcaceaeNK4A214group	0.312047	0.0152158	0.312047	pos
2-Hydroxy-3-methylbutyric acid	RuminococcaceaeUCG_002	0.291292	0.0239405	0.291292	pos
2-Hydroxy-3-methylbutyric acid	unculturedbacterium	-0.126906	0.333923	0.126906	neg
2-Hydroxyadenine	Clostridiumsensustricto1	0.100724	0.44383	0.100724	pos
2-Hydroxyadenine	Dialister	0.285266	0.0271535	0.285266	pos
2-Hydroxyadenine	Enterococcus	0.138251	0.292146	0.138251	pos
2-Hydroxyadenine	Escherichia_Shigella	-0.158132	0.227538	0.158132	neg
2-Hydroxyadenine	Eubacterium_coprostanoligenesgroup	0.21623	0.0970413	0.21623	pos
2-Hydroxyadenine	Fusobacterium	0.0935134	0.477286	0.0935134	pos
2-Hydroxyadenine	Holdemanella	0.0988943	0.452193	0.0988943	pos
2-Hydroxyadenine	Lachnospira	0.052859	0.688338	0.052859	pos
2-Hydroxyadenine	Megasphaera	0.200122	0.125255	0.200122	pos
2-Hydroxyadenine	Parasutterella	0.0691754	0.599452	0.0691754	pos
2-Hydroxyadenine	RuminococcaceaeNK4A214group	0.191608	0.142487	0.191608	pos
2-Hydroxyadenine	RuminococcaceaeUCG_002	0.0996721	0.448627	0.0996721	pos
2-Hydroxyadenine	unculturedbacterium	-0.215417	0.0983349	0.215417	neg
2-Oxoadipic acid	Clostridiumsensustricto1	-0.052293	0.691507	0.052293	neg
2-Oxoadipic acid	Dialister	0.0017784	0.98924	0.0017784	pos
2-Oxoadipic acid	Enterococcus	0.0497891	0.705589	0.0497891	pos
2-Oxoadipic acid	Escherichia_Shigella	-0.107672	0.412865	0.107672	neg
2-Oxoadipic acid	Eubacterium_coprostanoligenesgroup	-0.119979	0.361184	0.119979	neg
2-Oxoadipic acid	Fusobacterium	-0.198423	0.128561	0.198423	neg
2-Oxoadipic acid	Holdemanella	0.134315	0.306233	0.134315	pos
2-Oxoadipic acid	Lachnospira	-0.00022233	0.998655	0.00022233	neg
2-Oxoadipic acid	Megasphaera	0.055467	0.673805	0.055467	pos
2-Oxoadipic acid	Parasutterella	-0.142659	0.276879	0.142659	neg
2-Oxoadipic acid	RuminococcaceaeNK4A214group	-0.0551619	0.675499	0.0551619	neg
2-Oxoadipic acid	RuminococcaceaeUCG_002	-0.0428198	0.745293	0.0428198	neg
2-Oxoadipic acid	unculturedbacterium	0.253338	0.0508127	0.253338	pos
25-hydroxyvitamin D3	Clostridiumsensustricto1	-0.0330374	0.80213	0.0330374	neg
25-hydroxyvitamin D3	Dialister	-0.0317332	0.809792	0.0317332	neg
25-hydroxyvitamin D3	Enterococcus	0.0312331	0.812735	0.0312331	pos
25-hydroxyvitamin D3	Escherichia_Shigella	0.092306	0.483017	0.092306	pos
25-hydroxyvitamin D3	Eubacterium_coprostanoligenesgroup	0.0216452	0.869609	0.0216452	pos
25-hydroxyvitamin D3	Fusobacterium	-0.158536	0.226336	0.158536	neg
25-hydroxyvitamin D3	Holdemanella	0.125389	0.339779	0.125389	pos
25-hydroxyvitamin D3	Lachnospira	-0.0761203	0.563222	0.0761203	neg
25-hydroxyvitamin D3	Megasphaera	-0.153393	0.241953	0.153393	neg
25-hydroxyvitamin D3	Parasutterella	-0.0917985	0.485437	0.0917985	neg
25-hydroxyvitamin D3	RuminococcaceaeNK4A214group	0.0351257	0.789899	0.0351257	pos
25-hydroxyvitamin D3	RuminococcaceaeUCG_002	0.0966989	0.462343	0.0966989	pos
25-hydroxyvitamin D3	unculturedbacterium	0.179528	0.169894	0.179528	pos
2E-Eicosenoic acid	Clostridiumsensustricto1	-0.142847	0.276238	0.142847	neg
2E-Eicosenoic acid	Dialister	-0.0888086	0.49982	0.0888086	neg
2E-Eicosenoic acid	Enterococcus	-0.0300072	0.81996	0.0300072	neg
2E-Eicosenoic acid	Escherichia_Shigella	-0.176026	0.178515	0.176026	neg
2E-Eicosenoic acid	Eubacterium_coprostanoligenesgroup	-0.0784395	0.551357	0.0784395	neg
2E-Eicosenoic acid	Fusobacterium	-0.0837369	0.524713	0.0837369	neg
2E-Eicosenoic acid	Holdemanella	0.136497	0.29837	0.136497	pos
2E-Eicosenoic acid	Lachnospira	0.155298	0.236084	0.155298	pos
2E-Eicosenoic acid	Megasphaera	0.00142366	0.991386	0.00142366	pos
2E-Eicosenoic acid	Parasutterella	-0.0797921	0.544493	0.0797921	neg
2E-Eicosenoic acid	RuminococcaceaeNK4A214group	0.0636098	0.629206	0.0636098	pos
2E-Eicosenoic acid	RuminococcaceaeUCG_002	0.148939	0.25606	0.148939	pos
2E-Eicosenoic acid	unculturedbacterium	0.0270628	0.837372	0.0270628	pos
4-Guanidinobutyric acid	Clostridiumsensustricto1	-0.103947	0.429308	0.103947	neg
4-Guanidinobutyric acid	Dialister	-0.02562	0.845934	0.02562	neg
4-Guanidinobutyric acid	Enterococcus	0.115125	0.381077	0.115125	pos
4-Guanidinobutyric acid	Escherichia_Shigella	0.123899	0.345594	0.123899	pos
4-Guanidinobutyric acid	Eubacterium_coprostanoligenesgroup	-0.0782173	0.552489	0.0782173	neg
4-Guanidinobutyric acid	Fusobacterium	0.14659	0.263718	0.14659	pos
4-Guanidinobutyric acid	Holdemanella	-0.309179	0.0162287	0.309179	neg
4-Guanidinobutyric acid	Lachnospira	0.0335719	0.798995	0.0335719	pos
4-Guanidinobutyric acid	Megasphaera	-0.0197079	0.88119	0.0197079	neg
4-Guanidinobutyric acid	Parasutterella	0.140741	0.283454	0.140741	pos
4-Guanidinobutyric acid	RuminococcaceaeNK4A214group	-0.0781715	0.552722	0.0781715	neg
4-Guanidinobutyric acid	RuminococcaceaeUCG_002	-0.0938646	0.475626	0.0938646	neg
4-Guanidinobutyric acid	unculturedbacterium	-0.132196	0.313997	0.132196	neg
4-Hydroxycinnamic acid	Clostridiumsensustricto1	0.0935273	0.477221	0.0935273	pos
4-Hydroxycinnamic acid	Dialister	0.476249	0.000119899	0.476249	pos
4-Hydroxycinnamic acid	Enterococcus	-0.0872633	0.507339	0.0872633	neg
4-Hydroxycinnamic acid	Escherichia_Shigella	0.101392	0.440797	0.101392	pos
4-Hydroxycinnamic acid	Eubacterium_coprostanoligenesgroup	0.346351	0.00671113	0.346351	pos
4-Hydroxycinnamic acid	Fusobacterium	0.306081	0.0173876	0.306081	pos
4-Hydroxycinnamic acid	Holdemanella	-0.188721	0.148714	0.188721	neg
4-Hydroxycinnamic acid	Lachnospira	0.135316	0.30261	0.135316	pos
4-Hydroxycinnamic acid	Megasphaera	0.323004	0.0118287	0.323004	pos
4-Hydroxycinnamic acid	Parasutterella	0.27659	0.0324098	0.27659	pos
4-Hydroxycinnamic acid	RuminococcaceaeNK4A214group	0.470641	0.000147759	0.470641	pos
4-Hydroxycinnamic acid	RuminococcaceaeUCG_002	0.336807	0.0085039	0.336807	pos
4-Hydroxycinnamic acid	unculturedbacterium	-0.38804	0.00218744	0.38804	neg
5-L-Glutamyl-L-alanine	Clostridiumsensustricto1	-0.0860251	0.513406	0.0860251	neg
5-L-Glutamyl-L-alanine	Dialister	0.113456	0.388065	0.113456	pos
5-L-Glutamyl-L-alanine	Enterococcus	0.0576183	0.661905	0.0576183	pos
5-L-Glutamyl-L-alanine	Escherichia_Shigella	-0.0166162	0.899724	0.0166162	neg
5-L-Glutamyl-L-alanine	Eubacterium_coprostanoligenesgroup	0.186138	0.154457	0.186138	pos
5-L-Glutamyl-L-alanine	Fusobacterium	0.148441	0.257669	0.148441	pos
5-L-Glutamyl-L-alanine	Holdemanella	-0.0369791	0.779087	0.0369791	neg
5-L-Glutamyl-L-alanine	Lachnospira	0.181394	0.165427	0.181394	pos
5-L-Glutamyl-L-alanine	Megasphaera	0.236244	0.0691769	0.236244	pos
5-L-Glutamyl-L-alanine	Parasutterella	0.0562241	0.669608	0.0562241	pos
5-L-Glutamyl-L-alanine	RuminococcaceaeNK4A214group	0.134362	0.306064	0.134362	pos
5-L-Glutamyl-L-alanine	RuminococcaceaeUCG_002	0.110398	0.401065	0.110398	pos
5-L-Glutamyl-L-alanine	unculturedbacterium	-0.0734483	0.57704	0.0734483	neg
9-Decen-1-ol	Clostridiumsensustricto1	-0.293141	0.0230212	0.293141	neg
9-Decen-1-ol	Dialister	-0.252282	0.0518181	0.252282	neg
9-Decen-1-ol	Enterococcus	-0.0522967	0.691486	0.0522967	neg
9-Decen-1-ol	Escherichia_Shigella	-0.216538	0.0965536	0.216538	neg
9-Decen-1-ol	Eubacterium_coprostanoligenesgroup	-0.135567	0.301703	0.135567	neg
9-Decen-1-ol	Fusobacterium	-0.28002	0.0302388	0.28002	neg
9-Decen-1-ol	Holdemanella	0.11992	0.361424	0.11992	pos
9-Decen-1-ol	Lachnospira	-0.113611	0.387414	0.113611	neg
9-Decen-1-ol	Megasphaera	-0.225971	0.0825497	0.225971	neg
9-Decen-1-ol	Parasutterella	-0.170812	0.191931	0.170812	neg
9-Decen-1-ol	RuminococcaceaeNK4A214group	-0.0913436	0.487611	0.0913436	neg
9-Decen-1-ol	RuminococcaceaeUCG_002	0.0979771	0.456419	0.0979771	pos
9-Decen-1-ol	unculturedbacterium	0.281069	0.029599	0.281069	pos
Acamprosate	Clostridiumsensustricto1	-0.0754387	0.566732	0.0754387	neg
Acamprosate	Dialister	0.29463	0.0223029	0.29463	pos
Acamprosate	Enterococcus	-0.0341865	0.795394	0.0341865	neg
Acamprosate	Escherichia_Shigella	-0.0518492	0.693996	0.0518492	neg
Acamprosate	Eubacterium_coprostanoligenesgroup	0.0524875	0.690417	0.0524875	pos
Acamprosate	Fusobacterium	0.0521222	0.692464	0.0521222	pos
Acamprosate	Holdemanella	-0.0661373	0.615617	0.0661373	neg
Acamprosate	Lachnospira	-0.0586396	0.656284	0.0586396	neg
Acamprosate	Megasphaera	0.130447	0.3205	0.130447	pos
Acamprosate	Parasutterella	0.121008	0.357051	0.121008	pos
Acamprosate	RuminococcaceaeNK4A214group	0.161373	0.218029	0.161373	pos
Acamprosate	RuminococcaceaeUCG_002	0.206513	0.113396	0.206513	pos
Acamprosate	unculturedbacterium	-0.179222	0.170636	0.179222	neg
Acetyl-DL-Leucine	Clostridiumsensustricto1	0.259242	0.045481	0.259242	pos
Acetyl-DL-Leucine	Dialister	0.2729	0.0348899	0.2729	pos
Acetyl-DL-Leucine	Enterococcus	-0.0716607	0.586369	0.0716607	neg
Acetyl-DL-Leucine	Escherichia_Shigella	-0.00205618	0.98756	0.00205618	neg
Acetyl-DL-Leucine	Eubacterium_coprostanoligenesgroup	0.215535	0.0981458	0.215535	pos
Acetyl-DL-Leucine	Fusobacterium	0.178234	0.173044	0.178234	pos
Acetyl-DL-Leucine	Holdemanella	-0.172626	0.187185	0.172626	neg
Acetyl-DL-Leucine	Lachnospira	-0.100076	0.44678	0.100076	neg
Acetyl-DL-Leucine	Megasphaera	0.215615	0.0980183	0.215615	pos
Acetyl-DL-Leucine	Parasutterella	0.101415	0.440695	0.101415	pos
Acetyl-DL-Leucine	RuminococcaceaeNK4A214group	0.40264	0.00142571	0.40264	pos
Acetyl-DL-Leucine	RuminococcaceaeUCG_002	0.339474	0.0079651	0.339474	pos
Acetyl-DL-Leucine	unculturedbacterium	-0.235575	0.069992	0.235575	neg
Acetylcholine	Clostridiumsensustricto1	0.104003	0.42906	0.104003	pos
Acetylcholine	Dialister	0.438625	0.000455675	0.438625	pos
Acetylcholine	Enterococcus	-0.178455	0.172502	0.178455	neg
Acetylcholine	Escherichia_Shigella	-0.0571564	0.664453	0.0571564	neg
Acetylcholine	Eubacterium_coprostanoligenesgroup	0.331708	0.00962261	0.331708	pos
Acetylcholine	Fusobacterium	0.229922	0.077184	0.229922	pos
Acetylcholine	Holdemanella	-0.165797	0.205505	0.165797	neg
Acetylcholine	Lachnospira	0.0539707	0.682129	0.0539707	pos
Acetylcholine	Megasphaera	0.273734	0.0343163	0.273734	pos
Acetylcholine	Parasutterella	0.212696	0.102763	0.212696	pos
Acetylcholine	RuminococcaceaeNK4A214group	0.441712	0.000410729	0.441712	pos
Acetylcholine	RuminococcaceaeUCG_002	0.289541	0.024839	0.289541	pos
Acetylcholine	unculturedbacterium	-0.30067	0.0195808	0.30067	neg
Adenosine	Clostridiumsensustricto1	-0.0316481	0.810293	0.0316481	neg
Adenosine	Dialister	0.216742	0.096233	0.216742	pos
Adenosine	Enterococcus	0.101334	0.441062	0.101334	pos
Adenosine	Escherichia_Shigella	-0.0875267	0.506054	0.0875267	neg
Adenosine	Eubacterium_coprostanoligenesgroup	0.125036	0.341149	0.125036	pos
Adenosine	Fusobacterium	0.220782	0.0900408	0.220782	pos
Adenosine	Holdemanella	0.117851	0.369825	0.117851	pos
Adenosine	Lachnospira	0.0633363	0.630684	0.0633363	pos
Adenosine	Megasphaera	0.133322	0.309856	0.133322	pos
Adenosine	Parasutterella	0.186682	0.153234	0.186682	pos
Adenosine	RuminococcaceaeNK4A214group	0.150424	0.251295	0.150424	pos
Adenosine	RuminococcaceaeUCG_002	0.155413	0.235733	0.155413	pos
Adenosine	unculturedbacterium	-0.0990076	0.451673	0.0990076	neg
Adipic acid	Clostridiumsensustricto1	0.0101696	0.938529	0.0101696	pos
Adipic acid	Dialister	0.404307	0.00135603	0.404307	pos
Adipic acid	Enterococcus	-0.0301465	0.819138	0.0301465	neg
Adipic acid	Escherichia_Shigella	-0.0183112	0.889556	0.0183112	neg
Adipic acid	Eubacterium_coprostanoligenesgroup	0.192778	0.140018	0.192778	pos
Adipic acid	Fusobacterium	0.20684	0.112813	0.20684	pos
Adipic acid	Holdemanella	-0.260016	0.044818	0.260016	neg
Adipic acid	Lachnospira	0.0627249	0.633993	0.0627249	pos
Adipic acid	Megasphaera	0.281634	0.0292596	0.281634	pos
Adipic acid	Parasutterella	0.242406	0.0620265	0.242406	pos
Adipic acid	RuminococcaceaeNK4A214group	0.32722	0.0107109	0.32722	pos
Adipic acid	RuminococcaceaeUCG_002	0.293959	0.0226242	0.293959	pos
Adipic acid	unculturedbacterium	-0.230368	0.0765959	0.230368	neg
Ala-Leu	Clostridiumsensustricto1	0.186249	0.154206	0.186249	pos
Ala-Leu	Dialister	0.431177	0.000583045	0.431177	pos
Ala-Leu	Enterococcus	-0.086929	0.508974	0.086929	neg
Ala-Leu	Escherichia_Shigella	-0.0836922	0.524935	0.0836922	neg
Ala-Leu	Eubacterium_coprostanoligenesgroup	0.315536	0.0140566	0.315536	pos
Ala-Leu	Fusobacterium	0.224369	0.084809	0.224369	pos
Ala-Leu	Holdemanella	-0.125276	0.340219	0.125276	neg
Ala-Leu	Lachnospira	-0.0120614	0.927123	0.0120614	neg
Ala-Leu	Megasphaera	0.337073	0.00844875	0.337073	pos
Ala-Leu	Parasutterella	0.260665	0.0442671	0.260665	pos
Ala-Leu	RuminococcaceaeNK4A214group	0.326442	0.01091	0.326442	pos
Ala-Leu	RuminococcaceaeUCG_002	0.257419	0.047076	0.257419	pos
Ala-Leu	unculturedbacterium	-0.323306	0.0117453	0.323306	neg
Ala-Lys	Clostridiumsensustricto1	0.170161	0.193657	0.170161	pos
Ala-Lys	Dialister	0.330559	0.00989156	0.330559	pos
Ala-Lys	Enterococcus	-0.137247	0.295695	0.137247	neg
Ala-Lys	Escherichia_Shigella	-0.0372336	0.777605	0.0372336	neg
Ala-Lys	Eubacterium_coprostanoligenesgroup	0.2294	0.0778764	0.2294	pos
Ala-Lys	Fusobacterium	0.0645887	0.623928	0.0645887	pos
Ala-Lys	Holdemanella	-0.127628	0.331158	0.127628	neg
Ala-Lys	Lachnospira	-0.0664768	0.613802	0.0664768	neg
Ala-Lys	Megasphaera	0.159646	0.223061	0.159646	pos
Ala-Lys	Parasutterella	0.0316278	0.810412	0.0316278	pos
Ala-Lys	RuminococcaceaeNK4A214group	0.277949	0.0315345	0.277949	pos
Ala-Lys	RuminococcaceaeUCG_002	0.276036	0.0327725	0.276036	pos
Ala-Lys	unculturedbacterium	-0.281403	0.0293978	0.281403	neg
Ala-Pro	Clostridiumsensustricto1	0.052821	0.688551	0.052821	pos
Ala-Pro	Dialister	0.199847	0.125785	0.199847	pos
Ala-Pro	Enterococcus	-0.0222895	0.865763	0.0222895	neg
Ala-Pro	Escherichia_Shigella	0.104671	0.426084	0.104671	pos
Ala-Pro	Eubacterium_coprostanoligenesgroup	0.198086	0.129225	0.198086	pos
Ala-Pro	Fusobacterium	0.210774	0.105982	0.210774	pos
Ala-Pro	Holdemanella	-0.00937938	0.943298	0.00937938	neg
Ala-Pro	Lachnospira	0.0147016	0.911229	0.0147016	pos
Ala-Pro	Megasphaera	0.0873179	0.507073	0.0873179	pos
Ala-Pro	Parasutterella	0.186209	0.154295	0.186209	pos
Ala-Pro	RuminococcaceaeNK4A214group	0.154564	0.238332	0.154564	pos
Ala-Pro	RuminococcaceaeUCG_002	0.192786	0.140001	0.192786	pos
Ala-Pro	unculturedbacterium	-0.285134	0.0272275	0.285134	neg
Ala-Val	Clostridiumsensustricto1	0.0209783	0.873593	0.0209783	pos
Ala-Val	Dialister	0.430761	0.000591047	0.430761	pos
Ala-Val	Enterococcus	-0.0542192	0.680744	0.0542192	neg
Ala-Val	Escherichia_Shigella	-0.00483481	0.970754	0.00483481	neg
Ala-Val	Eubacterium_coprostanoligenesgroup	0.295281	0.0219952	0.295281	pos
Ala-Val	Fusobacterium	0.236314	0.0690918	0.236314	pos
Ala-Val	Holdemanella	-0.151175	0.248908	0.151175	neg
Ala-Val	Lachnospira	0.058195	0.658729	0.058195	pos
Ala-Val	Megasphaera	0.311196	0.0155106	0.311196	pos
Ala-Val	Parasutterella	0.134376	0.306009	0.134376	pos
Ala-Val	RuminococcaceaeNK4A214group	0.24752	0.056555	0.24752	pos
Ala-Val	RuminococcaceaeUCG_002	0.231077	0.0756687	0.231077	pos
Ala-Val	unculturedbacterium	-0.320912	0.0124198	0.320912	neg
Alpha-D-Glucose	Clostridiumsensustricto1	-0.0893038	0.497423	0.0893038	neg
Alpha-D-Glucose	Dialister	0.148024	0.259025	0.148024	pos
Alpha-D-Glucose	Enterococcus	-0.182272	0.163353	0.182272	neg
Alpha-D-Glucose	Escherichia_Shigella	0.0881936	0.502806	0.0881936	pos
Alpha-D-Glucose	Eubacterium_coprostanoligenesgroup	0.184026	0.159272	0.184026	pos
Alpha-D-Glucose	Fusobacterium	0.288437	0.0254203	0.288437	pos
Alpha-D-Glucose	Holdemanella	-0.126154	0.336817	0.126154	neg
Alpha-D-Glucose	Lachnospira	-0.0554992	0.673626	0.0554992	neg
Alpha-D-Glucose	Megasphaera	0.0558299	0.671792	0.0558299	pos
Alpha-D-Glucose	Parasutterella	0.108085	0.411065	0.108085	pos
Alpha-D-Glucose	RuminococcaceaeNK4A214group	0.128109	0.329322	0.128109	pos
Alpha-D-Glucose	RuminococcaceaeUCG_002	0.132989	0.311077	0.132989	pos
Alpha-D-Glucose	unculturedbacterium	0.0883161	0.50221	0.0883161	pos
Amlodipine	Clostridiumsensustricto1	-0.202059	0.121566	0.202059	neg
Amlodipine	Dialister	-0.371518	0.00347102	0.371518	neg
Amlodipine	Enterococcus	0.134406	0.305904	0.134406	pos
Amlodipine	Escherichia_Shigella	-0.244825	0.0593874	0.244825	neg
Amlodipine	Eubacterium_coprostanoligenesgroup	-0.162075	0.216006	0.162075	neg
Amlodipine	Fusobacterium	-0.202357	0.121006	0.202357	neg
Amlodipine	Holdemanella	0.2705	0.0365863	0.2705	pos
Amlodipine	Lachnospira	-0.0648649	0.622443	0.0648649	neg
Amlodipine	Megasphaera	-0.251569	0.0525056	0.251569	neg
Amlodipine	Parasutterella	-0.194575	0.136291	0.194575	neg
Amlodipine	RuminococcaceaeNK4A214group	-0.260164	0.0446917	0.260164	neg
Amlodipine	RuminococcaceaeUCG_002	-0.200428	0.124667	0.200428	neg
Amlodipine	unculturedbacterium	0.156669	0.231921	0.156669	pos
Arachidonic Acid peroxide free	Clostridiumsensustricto1	0.0849692	0.518608	0.0849692	pos
Arachidonic Acid peroxide free	Dialister	0.36107	0.00459267	0.36107	pos
Arachidonic Acid peroxide free	Enterococcus	0.0263852	0.841391	0.0263852	pos
Arachidonic Acid peroxide free	Escherichia_Shigella	0.0710217	0.589721	0.0710217	pos
Arachidonic Acid peroxide free	Eubacterium_coprostanoligenesgroup	-0.129121	0.325484	0.129121	neg
Arachidonic Acid peroxide free	Fusobacterium	0.0039916	0.975853	0.0039916	pos
Arachidonic Acid peroxide free	Holdemanella	0.189911	0.146123	0.189911	pos
Arachidonic Acid peroxide free	Lachnospira	-0.123616	0.346707	0.123616	neg
Arachidonic Acid peroxide free	Megasphaera	0.218546	0.0934279	0.218546	pos
Arachidonic Acid peroxide free	Parasutterella	-0.0422445	0.748601	0.0422445	neg
Arachidonic Acid peroxide free	RuminococcaceaeNK4A214group	0.0362373	0.783409	0.0362373	pos
Arachidonic Acid peroxide free	RuminococcaceaeUCG_002	-0.0454874	0.730011	0.0454874	neg
Arachidonic Acid peroxide free	unculturedbacterium	-0.161514	0.217622	0.161514	neg
Arg-Ala	Clostridiumsensustricto1	-0.172106	0.188537	0.172106	neg
Arg-Ala	Dialister	0.0911983	0.488306	0.0911983	pos
Arg-Ala	Enterococcus	0.0418485	0.750881	0.0418485	pos
Arg-Ala	Escherichia_Shigella	0.153575	0.241388	0.153575	pos
Arg-Ala	Eubacterium_coprostanoligenesgroup	0.0327596	0.803761	0.0327596	pos
Arg-Ala	Fusobacterium	0.0258008	0.84486	0.0258008	pos
Arg-Ala	Holdemanella	0.0295833	0.822462	0.0295833	pos
Arg-Ala	Lachnospira	-0.224859	0.0841121	0.224859	neg
Arg-Ala	Megasphaera	0.0372944	0.777252	0.0372944	pos
Arg-Ala	Parasutterella	0.0164809	0.900537	0.0164809	pos
Arg-Ala	RuminococcaceaeNK4A214group	0.0822843	0.531955	0.0822843	pos
Arg-Ala	RuminococcaceaeUCG_002	0.0572969	0.663678	0.0572969	pos
Arg-Ala	unculturedbacterium	-0.118275	0.368097	0.118275	neg
Arg-Ile	Clostridiumsensustricto1	0.219536	0.0919157	0.219536	pos
Arg-Ile	Dialister	0.408364	0.00119906	0.408364	pos
Arg-Ile	Enterococcus	-0.031261	0.812571	0.031261	neg
Arg-Ile	Escherichia_Shigella	-0.183667	0.1601	0.183667	neg
Arg-Ile	Eubacterium_coprostanoligenesgroup	0.409369	0.00116278	0.409369	pos
Arg-Ile	Fusobacterium	0.254942	0.0493164	0.254942	pos
Arg-Ile	Holdemanella	-0.190535	0.144779	0.190535	neg
Arg-Ile	Lachnospira	0.124366	0.343765	0.124366	pos
Arg-Ile	Megasphaera	0.25478	0.0494661	0.25478	pos
Arg-Ile	Parasutterella	0.200661	0.124219	0.200661	pos
Arg-Ile	RuminococcaceaeNK4A214group	0.461776	0.000204092	0.461776	pos
Arg-Ile	RuminococcaceaeUCG_002	0.437813	0.000468214	0.437813	pos
Arg-Ile	unculturedbacterium	-0.387511	0.00222084	0.387511	neg
Arg-Val	Clostridiumsensustricto1	0.0355104	0.787652	0.0355104	pos
Arg-Val	Dialister	0.133574	0.308933	0.133574	pos
Arg-Val	Enterococcus	0.0214815	0.870587	0.0214815	pos
Arg-Val	Escherichia_Shigella	-0.257329	0.0471563	0.257329	neg
Arg-Val	Eubacterium_coprostanoligenesgroup	0.258075	0.0464968	0.258075	pos
Arg-Val	Fusobacterium	0.075609	0.565854	0.075609	pos
Arg-Val	Holdemanella	-0.118021	0.36913	0.118021	neg
Arg-Val	Lachnospira	0.137345	0.295351	0.137345	pos
Arg-Val	Megasphaera	0.220947	0.0897948	0.220947	pos
Arg-Val	Parasutterella	0.0784859	0.551121	0.0784859	pos
Arg-Val	RuminococcaceaeNK4A214group	0.104099	0.42863	0.104099	pos
Arg-Val	RuminococcaceaeUCG_002	0.0602979	0.647199	0.0602979	pos
Arg-Val	unculturedbacterium	-0.0623949	0.635783	0.0623949	neg
Asp-Pro	Clostridiumsensustricto1	0.0748274	0.569889	0.0748274	pos
Asp-Pro	Dialister	0.45827	0.00023134	0.45827	pos
Asp-Pro	Enterococcus	-0.116379	0.375877	0.116379	neg
Asp-Pro	Escherichia_Shigella	0.0764956	0.561294	0.0764956	pos
Asp-Pro	Eubacterium_coprostanoligenesgroup	0.268634	0.037952	0.268634	pos
Asp-Pro	Fusobacterium	0.215026	0.0989617	0.215026	pos
Asp-Pro	Holdemanella	-0.133975	0.30747	0.133975	neg
Asp-Pro	Lachnospira	0.157938	0.228115	0.157938	pos
Asp-Pro	Megasphaera	0.230829	0.0759926	0.230829	pos
Asp-Pro	Parasutterella	0.180178	0.168326	0.180178	pos
Asp-Pro	RuminococcaceaeNK4A214group	0.302904	0.0186483	0.302904	pos
Asp-Pro	RuminococcaceaeUCG_002	0.279343	0.0306571	0.279343	pos
Asp-Pro	unculturedbacterium	-0.438685	0.000454752	0.438685	neg
Benzoic acid	Clostridiumsensustricto1	0.0399005	0.762128	0.0399005	pos
Benzoic acid	Dialister	0.0980618	0.456027	0.0980618	pos
Benzoic acid	Enterococcus	0.038923	0.767791	0.038923	pos
Benzoic acid	Escherichia_Shigella	-0.0338992	0.797076	0.0338992	neg
Benzoic acid	Eubacterium_coprostanoligenesgroup	0.113116	0.389497	0.113116	pos
Benzoic acid	Fusobacterium	0.0832451	0.527159	0.0832451	pos
Benzoic acid	Holdemanella	-0.260157	0.0446974	0.260157	neg
Benzoic acid	Lachnospira	0.120336	0.359747	0.120336	pos
Benzoic acid	Megasphaera	0.0307343	0.815673	0.0307343	pos
Benzoic acid	Parasutterella	0.134154	0.306818	0.134154	pos
Benzoic acid	RuminococcaceaeNK4A214group	0.216618	0.0964281	0.216618	pos
Benzoic acid	RuminococcaceaeUCG_002	0.164666	0.208656	0.164666	pos
Benzoic acid	unculturedbacterium	-0.0169003	0.898019	0.0169003	neg
Betaine aldehyde	Clostridiumsensustricto1	0.091749	0.485673	0.091749	pos
Betaine aldehyde	Dialister	-0.00408475	0.97529	0.00408475	neg
Betaine aldehyde	Enterococcus	-0.0543028	0.680278	0.0543028	neg
Betaine aldehyde	Escherichia_Shigella	-0.245575	0.0585877	0.245575	neg
Betaine aldehyde	Eubacterium_coprostanoligenesgroup	0.121091	0.35672	0.121091	pos
Betaine aldehyde	Fusobacterium	0.107137	0.415204	0.107137	pos
Betaine aldehyde	Holdemanella	-0.325048	0.0112747	0.325048	neg
Betaine aldehyde	Lachnospira	0.0310707	0.813692	0.0310707	pos
Betaine aldehyde	Megasphaera	0.136867	0.297049	0.136867	pos
Betaine aldehyde	Parasutterella	0.254996	0.0492668	0.254996	pos
Betaine aldehyde	RuminococcaceaeNK4A214group	0.0832291	0.527239	0.0832291	pos
Betaine aldehyde	RuminococcaceaeUCG_002	0.0461821	0.726049	0.0461821	pos
Betaine aldehyde	unculturedbacterium	-0.287389	0.0259821	0.287389	neg
Bilirubin	Clostridiumsensustricto1	0.139707	0.287041	0.139707	pos
Bilirubin	Dialister	0.38594	0.00232272	0.38594	pos
Bilirubin	Enterococcus	-0.0731652	0.578512	0.0731652	neg
Bilirubin	Escherichia_Shigella	0.042902	0.74482	0.042902	pos
Bilirubin	Eubacterium_coprostanoligenesgroup	0.161519	0.217606	0.161519	pos
Bilirubin	Fusobacterium	-0.0166606	0.899458	0.0166606	neg
Bilirubin	Holdemanella	0.186822	0.152919	0.186822	pos
Bilirubin	Lachnospira	-0.153658	0.241129	0.153658	neg
Bilirubin	Megasphaera	0.0939338	0.4753	0.0939338	pos
Bilirubin	Parasutterella	-0.0511381	0.69799	0.0511381	neg
Bilirubin	RuminococcaceaeNK4A214group	0.12822	0.328899	0.12822	pos
Bilirubin	RuminococcaceaeUCG_002	0.100978	0.442675	0.100978	pos
Bilirubin	unculturedbacterium	-0.0127797	0.922796	0.0127797	neg
Caproic acid	Clostridiumsensustricto1	0.115339	0.380186	0.115339	pos
Caproic acid	Dialister	-0.0631886	0.631483	0.0631886	neg
Caproic acid	Enterococcus	-0.0196426	0.881582	0.0196426	neg
Caproic acid	Escherichia_Shigella	-0.16016	0.221554	0.16016	neg
Caproic acid	Eubacterium_coprostanoligenesgroup	0.0743272	0.572477	0.0743272	pos
Caproic acid	Fusobacterium	0.0838236	0.524282	0.0838236	pos
Caproic acid	Holdemanella	0.0250494	0.849325	0.0250494	pos
Caproic acid	Lachnospira	0.0458278	0.728068	0.0458278	pos
Caproic acid	Megasphaera	-0.12157	0.354808	0.12157	neg
Caproic acid	Parasutterella	0.052889	0.68817	0.052889	pos
Caproic acid	RuminococcaceaeNK4A214group	0.112741	0.39108	0.112741	pos
Caproic acid	RuminococcaceaeUCG_002	0.151828	0.246845	0.151828	pos
Caproic acid	unculturedbacterium	0.0951932	0.469374	0.0951932	pos
Chenodeoxycholate	Clostridiumsensustricto1	0.0849137	0.518883	0.0849137	pos
Chenodeoxycholate	Dialister	0.319166	0.0129322	0.319166	pos
Chenodeoxycholate	Enterococcus	-0.019169	0.884417	0.019169	neg
Chenodeoxycholate	Escherichia_Shigella	-0.0141154	0.914755	0.0141154	neg
Chenodeoxycholate	Eubacterium_coprostanoligenesgroup	0.23015	0.0768824	0.23015	pos
Chenodeoxycholate	Fusobacterium	0.118186	0.368458	0.118186	pos
Chenodeoxycholate	Holdemanella	-0.213515	0.101413	0.213515	neg
Chenodeoxycholate	Lachnospira	0.189648	0.146693	0.189648	pos
Chenodeoxycholate	Megasphaera	0.110543	0.400442	0.110543	pos
Chenodeoxycholate	Parasutterella	0.372919	0.00334077	0.372919	pos
Chenodeoxycholate	RuminococcaceaeNK4A214group	0.235292	0.0703378	0.235292	pos
Chenodeoxycholate	RuminococcaceaeUCG_002	0.26231	0.0428977	0.26231	pos
Chenodeoxycholate	unculturedbacterium	-0.333747	0.00916075	0.333747	neg
Cholesteryl sulfate	Clostridiumsensustricto1	0.0570722	0.664918	0.0570722	pos
Cholesteryl sulfate	Dialister	0.00797499	0.951777	0.00797499	pos
Cholesteryl sulfate	Enterococcus	0.041347	0.753772	0.041347	pos
Cholesteryl sulfate	Escherichia_Shigella	0.0737448	0.575499	0.0737448	pos
Cholesteryl sulfate	Eubacterium_coprostanoligenesgroup	-0.141958	0.279269	0.141958	neg
Cholesteryl sulfate	Fusobacterium	-0.0446886	0.734577	0.0446886	neg
Cholesteryl sulfate	Holdemanella	0.0565313	0.667908	0.0565313	pos
Cholesteryl sulfate	Lachnospira	0.199013	0.127405	0.199013	pos
Cholesteryl sulfate	Megasphaera	-0.103788	0.430019	0.103788	neg
Cholesteryl sulfate	Parasutterella	0.0327673	0.803715	0.0327673	pos
Cholesteryl sulfate	RuminococcaceaeNK4A214group	-0.104321	0.427639	0.104321	neg
Cholesteryl sulfate	RuminococcaceaeUCG_002	0.122708	0.350288	0.122708	pos
Cholesteryl sulfate	unculturedbacterium	-0.0755643	0.566085	0.0755643	neg
Cytidine-1	Clostridiumsensustricto1	-0.0920824	0.484082	0.0920824	neg
Cytidine-1	Dialister	0.164974	0.207795	0.164974	pos
Cytidine-1	Enterococcus	0.0268867	0.838417	0.0268867	pos
Cytidine-1	Escherichia_Shigella	-0.125233	0.340386	0.125233	neg
Cytidine-1	Eubacterium_coprostanoligenesgroup	0.168021	0.199403	0.168021	pos
Cytidine-1	Fusobacterium	-0.0154168	0.906929	0.0154168	neg
Cytidine-1	Holdemanella	0.0697077	0.596639	0.0697077	pos
Cytidine-1	Lachnospira	0.0481901	0.714634	0.0481901	pos
Cytidine-1	Megasphaera	0.158836	0.225447	0.158836	pos
Cytidine-1	Parasutterella	-0.0972458	0.459803	0.0972458	neg
Cytidine-1	RuminococcaceaeNK4A214group	0.176935	0.176248	0.176935	pos
Cytidine-1	RuminococcaceaeUCG_002	0.0777759	0.55474	0.0777759	pos
Cytidine-1	unculturedbacterium	-0.070497	0.592479	0.070497	neg
Cytidine	Clostridiumsensustricto1	-0.0951666	0.469499	0.0951666	neg
Cytidine	Dialister	0.158388	0.226774	0.158388	pos
Cytidine	Enterococcus	0.0263573	0.841557	0.0263573	pos
Cytidine	Escherichia_Shigella	-0.0843869	0.521488	0.0843869	neg
Cytidine	Eubacterium_coprostanoligenesgroup	0.195474	0.134455	0.195474	pos
Cytidine	Fusobacterium	0.0662953	0.614772	0.0662953	pos
Cytidine	Holdemanella	-0.00368374	0.977715	0.00368374	neg
Cytidine	Lachnospira	0.00569721	0.96554	0.00569721	pos
Cytidine	Megasphaera	0.189263	0.147529	0.189263	pos
Cytidine	Parasutterella	-0.109085	0.406722	0.109085	neg
Cytidine	RuminococcaceaeNK4A214group	0.213672	0.101156	0.213672	pos
Cytidine	RuminococcaceaeUCG_002	0.127681	0.330952	0.127681	pos
Cytidine	unculturedbacterium	-0.0772627	0.557363	0.0772627	neg
Cytosine-2	Clostridiumsensustricto1	-0.105336	0.423132	0.105336	neg
Cytosine-2	Dialister	0.153192	0.242576	0.153192	pos
Cytosine-2	Enterococcus	0.0317068	0.809948	0.0317068	pos
Cytosine-2	Escherichia_Shigella	-0.137348	0.29534	0.137348	neg
Cytosine-2	Eubacterium_coprostanoligenesgroup	0.181053	0.166236	0.181053	pos
Cytosine-2	Fusobacterium	0.00937159	0.943345	0.00937159	pos
Cytosine-2	Holdemanella	0.0653156	0.620022	0.0653156	pos
Cytosine-2	Lachnospira	0.0314042	0.811728	0.0314042	pos
Cytosine-2	Megasphaera	0.163135	0.212978	0.163135	pos
Cytosine-2	Parasutterella	-0.107696	0.412761	0.107696	neg
Cytosine-2	RuminococcaceaeNK4A214group	0.193914	0.137653	0.193914	pos
Cytosine-2	RuminococcaceaeUCG_002	0.100311	0.445709	0.100311	pos
Cytosine-2	unculturedbacterium	-0.0482509	0.71429	0.0482509	neg
D-Alanyl-D-alanine D-Ala-D-Ala	Clostridiumsensustricto1	0.116979	0.373406	0.116979	pos
D-Alanyl-D-alanine D-Ala-D-Ala	Dialister	0.382605	0.00255287	0.382605	pos
D-Alanyl-D-alanine D-Ala-D-Ala	Enterococcus	-0.142876	0.276142	0.142876	neg
D-Alanyl-D-alanine D-Ala-D-Ala	Escherichia_Shigella	0.0365945	0.781327	0.0365945	pos
D-Alanyl-D-alanine D-Ala-D-Ala	Eubacterium_coprostanoligenesgroup	0.337293	0.00840342	0.337293	pos
D-Alanyl-D-alanine D-Ala-D-Ala	Fusobacterium	0.194374	0.136705	0.194374	pos
D-Alanyl-D-alanine D-Ala-D-Ala	Holdemanella	-0.22604	0.082454	0.22604	neg
D-Alanyl-D-alanine D-Ala-D-Ala	Lachnospira	0.104273	0.427854	0.104273	pos
D-Alanyl-D-alanine D-Ala-D-Ala	Megasphaera	0.197107	0.131165	0.197107	pos
D-Alanyl-D-alanine D-Ala-D-Ala	Parasutterella	0.192546	0.140505	0.192546	pos
D-Alanyl-D-alanine D-Ala-D-Ala	RuminococcaceaeNK4A214group	0.389384	0.00210456	0.389384	pos
D-Alanyl-D-alanine D-Ala-D-Ala	RuminococcaceaeUCG_002	0.228076	0.0796557	0.228076	pos
D-Alanyl-D-alanine D-Ala-D-Ala	unculturedbacterium	-0.339065	0.00804579	0.339065	neg
D-Allose	Clostridiumsensustricto1	-0.137096	0.296235	0.137096	neg
D-Allose	Dialister	0.288823	0.0252159	0.288823	pos
D-Allose	Enterococcus	0.0441889	0.737437	0.0441889	pos
D-Allose	Escherichia_Shigella	-0.0864431	0.511354	0.0864431	neg
D-Allose	Eubacterium_coprostanoligenesgroup	0.128676	0.327166	0.128676	pos
D-Allose	Fusobacterium	0.14445	0.27083	0.14445	pos
D-Allose	Holdemanella	0.149333	0.254788	0.149333	pos
D-Allose	Lachnospira	0.0161467	0.902543	0.0161467	pos
D-Allose	Megasphaera	0.136476	0.298444	0.136476	pos
D-Allose	Parasutterella	0.0838498	0.524152	0.0838498	pos
D-Allose	RuminococcaceaeNK4A214group	0.0381826	0.772088	0.0381826	pos
D-Allose	RuminococcaceaeUCG_002	0.0549072	0.676915	0.0549072	pos
D-Allose	unculturedbacterium	-0.0549331	0.676771	0.0549331	neg
D-Aspartic acid	Clostridiumsensustricto1	0.157768	0.228622	0.157768	pos
D-Aspartic acid	Dialister	0.439125	0.000448102	0.439125	pos
D-Aspartic acid	Enterococcus	0.066562	0.613347	0.066562	pos
D-Aspartic acid	Escherichia_Shigella	0.0619078	0.638427	0.0619078	pos
D-Aspartic acid	Eubacterium_coprostanoligenesgroup	0.281888	0.029108	0.281888	pos
D-Aspartic acid	Fusobacterium	0.310275	0.0158351	0.310275	pos
D-Aspartic acid	Holdemanella	-0.144828	0.269565	0.144828	neg
D-Aspartic acid	Lachnospira	0.0892656	0.497607	0.0892656	pos
D-Aspartic acid	Megasphaera	0.268598	0.037979	0.268598	pos
D-Aspartic acid	Parasutterella	0.159918	0.222263	0.159918	pos
D-Aspartic acid	RuminococcaceaeNK4A214group	0.370543	0.00356425	0.370543	pos
D-Aspartic acid	RuminococcaceaeUCG_002	0.252417	0.0516882	0.252417	pos
D-Aspartic acid	unculturedbacterium	-0.425516	0.000700601	0.425516	neg
D-galacturonic acid	Clostridiumsensustricto1	-0.0246461	0.851723	0.0246461	neg
D-galacturonic acid	Dialister	0.158777	0.225621	0.158777	pos
D-galacturonic acid	Enterococcus	-0.00624106	0.962253	0.00624106	neg
D-galacturonic acid	Escherichia_Shigella	0.0475145	0.718468	0.0475145	pos
D-galacturonic acid	Eubacterium_coprostanoligenesgroup	0.10014	0.446488	0.10014	pos
D-galacturonic acid	Fusobacterium	-0.0605393	0.64588	0.0605393	neg
D-galacturonic acid	Holdemanella	0.0222441	0.866034	0.0222441	pos
D-galacturonic acid	Lachnospira	-0.117112	0.372855	0.117112	neg
D-galacturonic acid	Megasphaera	0.262763	0.0425261	0.262763	pos
D-galacturonic acid	Parasutterella	0.0522776	0.691593	0.0522776	pos
D-galacturonic acid	RuminococcaceaeNK4A214group	0.0448242	0.733801	0.0448242	pos
D-galacturonic acid	RuminococcaceaeUCG_002	0.0138657	0.916257	0.0138657	pos
D-galacturonic acid	unculturedbacterium	-0.0101346	0.93874	0.0101346	neg
D-Lyxose	Clostridiumsensustricto1	-0.0314536	0.811437	0.0314536	neg
D-Lyxose	Dialister	0.179451	0.170079	0.179451	pos
D-Lyxose	Enterococcus	0.00785704	0.952489	0.00785704	pos
D-Lyxose	Escherichia_Shigella	0.0207008	0.875252	0.0207008	pos
D-Lyxose	Eubacterium_coprostanoligenesgroup	0.288334	0.0254749	0.288334	pos
D-Lyxose	Fusobacterium	0.168197	0.198927	0.168197	pos
D-Lyxose	Holdemanella	-0.162283	0.21541	0.162283	neg
D-Lyxose	Lachnospira	0.191593	0.142518	0.191593	pos
D-Lyxose	Megasphaera	0.0238952	0.856192	0.0238952	pos
D-Lyxose	Parasutterella	0.23304	0.0731481	0.23304	pos
D-Lyxose	RuminococcaceaeNK4A214group	0.239683	0.0651088	0.239683	pos
D-Lyxose	RuminococcaceaeUCG_002	0.254863	0.0493893	0.254863	pos
D-Lyxose	unculturedbacterium	-0.341738	0.00753149	0.341738	neg
D-Mannose	Clostridiumsensustricto1	-0.143653	0.27351	0.143653	neg
D-Mannose	Dialister	0.248475	0.0555776	0.248475	pos
D-Mannose	Enterococcus	0.095204	0.469324	0.095204	pos
D-Mannose	Escherichia_Shigella	-0.165717	0.205725	0.165717	neg
D-Mannose	Eubacterium_coprostanoligenesgroup	0.189889	0.146171	0.189889	pos
D-Mannose	Fusobacterium	0.131578	0.316283	0.131578	pos
D-Mannose	Holdemanella	0.150523	0.250978	0.150523	pos
D-Mannose	Lachnospira	0.0375182	0.775949	0.0375182	pos
D-Mannose	Megasphaera	0.136029	0.300043	0.136029	pos
D-Mannose	Parasutterella	0.0929379	0.480013	0.0929379	pos
D-Mannose	RuminococcaceaeNK4A214group	0.0671947	0.60997	0.0671947	pos
D-Mannose	RuminococcaceaeUCG_002	0.0935868	0.476939	0.0935868	pos
D-Mannose	unculturedbacterium	-0.0625619	0.634877	0.0625619	neg
D-Pipecolinic acid	Clostridiumsensustricto1	0.0835244	0.525769	0.0835244	pos
D-Pipecolinic acid	Dialister	0.229302	0.0780075	0.229302	pos
D-Pipecolinic acid	Enterococcus	-0.0954826	0.468018	0.0954826	neg
D-Pipecolinic acid	Escherichia_Shigella	0.0694379	0.598064	0.0694379	pos
D-Pipecolinic acid	Eubacterium_coprostanoligenesgroup	0.165437	0.206503	0.165437	pos
D-Pipecolinic acid	Fusobacterium	0.10491	0.425023	0.10491	pos
D-Pipecolinic acid	Holdemanella	-0.0911301	0.488633	0.0911301	neg
D-Pipecolinic acid	Lachnospira	0.0857917	0.514554	0.0857917	pos
D-Pipecolinic acid	Megasphaera	0.139798	0.286725	0.139798	pos
D-Pipecolinic acid	Parasutterella	0.156055	0.233781	0.156055	pos
D-Pipecolinic acid	RuminococcaceaeNK4A214group	0.266639	0.0394584	0.266639	pos
D-Pipecolinic acid	RuminococcaceaeUCG_002	0.130182	0.321489	0.130182	pos
D-Pipecolinic acid	unculturedbacterium	-0.265561	0.0402927	0.265561	neg
D-Proline	Clostridiumsensustricto1	-0.0706039	0.591916	0.0706039	neg
D-Proline	Dialister	0.274095	0.0340702	0.274095	pos
D-Proline	Enterococcus	-0.0833348	0.526713	0.0833348	neg
D-Proline	Escherichia_Shigella	0.076051	0.563579	0.076051	pos
D-Proline	Eubacterium_coprostanoligenesgroup	0.325845	0.0110649	0.325845	pos
D-Proline	Fusobacterium	0.166606	0.20327	0.166606	pos
D-Proline	Holdemanella	-0.20748	0.11168	0.20748	neg
D-Proline	Lachnospira	0.138373	0.291715	0.138373	pos
D-Proline	Megasphaera	0.299164	0.0202315	0.299164	pos
D-Proline	Parasutterella	0.255023	0.0492412	0.255023	pos
D-Proline	RuminococcaceaeNK4A214group	0.303738	0.0183102	0.303738	pos
D-Proline	RuminococcaceaeUCG_002	0.186284	0.154126	0.186284	pos
D-Proline	unculturedbacterium	-0.342573	0.00737677	0.342573	neg
D-Ribose	Clostridiumsensustricto1	-0.00666861	0.959669	0.00666861	neg
D-Ribose	Dialister	0.232442	0.0739087	0.232442	pos
D-Ribose	Enterococcus	0.00782918	0.952658	0.00782918	pos
D-Ribose	Escherichia_Shigella	0.0285365	0.828647	0.0285365	pos
D-Ribose	Eubacterium_coprostanoligenesgroup	0.313119	0.0148512	0.313119	pos
D-Ribose	Fusobacterium	0.198597	0.12822	0.198597	pos
D-Ribose	Holdemanella	-0.149928	0.252878	0.149928	neg
D-Ribose	Lachnospira	0.252651	0.0514654	0.252651	pos
D-Ribose	Megasphaera	0.0754541	0.566653	0.0754541	pos
D-Ribose	Parasutterella	0.271226	0.0360658	0.271226	pos
D-Ribose	RuminococcaceaeNK4A214group	0.322662	0.0119235	0.322662	pos
D-Ribose	RuminococcaceaeUCG_002	0.366817	0.00394152	0.366817	pos
D-Ribose	unculturedbacterium	-0.345719	0.00681863	0.345719	neg
D-Sorbitol	Clostridiumsensustricto1	0.143848	0.272854	0.143848	pos
D-Sorbitol	Dialister	0.505009	3.87187e-05	0.505009	pos
D-Sorbitol	Enterococcus	-0.0587607	0.65562	0.0587607	neg
D-Sorbitol	Escherichia_Shigella	0.13293	0.311294	0.13293	pos
D-Sorbitol	Eubacterium_coprostanoligenesgroup	0.338932	0.00807211	0.338932	pos
D-Sorbitol	Fusobacterium	0.339199	0.00801921	0.339199	pos
D-Sorbitol	Holdemanella	-0.227769	0.0800733	0.227769	neg
D-Sorbitol	Lachnospira	0.131508	0.316542	0.131508	pos
D-Sorbitol	Megasphaera	0.307232	0.0169491	0.307232	pos
D-Sorbitol	Parasutterella	0.267197	0.0390324	0.267197	pos
D-Sorbitol	RuminococcaceaeNK4A214group	0.416201	0.000941297	0.416201	pos
D-Sorbitol	RuminococcaceaeUCG_002	0.280177	0.0301422	0.280177	pos
D-Sorbitol	unculturedbacterium	-0.417302	0.000909405	0.417302	neg
D-Tagatose	Clostridiumsensustricto1	0.123981	0.345274	0.123981	pos
D-Tagatose	Dialister	0.327225	0.0107096	0.327225	pos
D-Tagatose	Enterococcus	-0.0736389	0.576049	0.0736389	neg
D-Tagatose	Escherichia_Shigella	0.127067	0.333305	0.127067	pos
D-Tagatose	Eubacterium_coprostanoligenesgroup	0.233902	0.0720626	0.233902	pos
D-Tagatose	Fusobacterium	0.175052	0.180968	0.175052	pos
D-Tagatose	Holdemanella	-0.177075	0.175901	0.177075	neg
D-Tagatose	Lachnospira	-0.181366	0.165492	0.181366	neg
D-Tagatose	Megasphaera	0.0854476	0.516248	0.0854476	pos
D-Tagatose	Parasutterella	0.110003	0.402764	0.110003	pos
D-Tagatose	RuminococcaceaeNK4A214group	0.261887	0.0432464	0.261887	pos
D-Tagatose	RuminococcaceaeUCG_002	0.211904	0.10408	0.211904	pos
D-Tagatose	unculturedbacterium	-0.14066	0.283735	0.14066	neg
Deoxyguanosine-1	Clostridiumsensustricto1	0.0517373	0.694624	0.0517373	pos
Deoxyguanosine-1	Dialister	0.213574	0.101317	0.213574	pos
Deoxyguanosine-1	Enterococcus	0.0255493	0.846354	0.0255493	pos
Deoxyguanosine-1	Escherichia_Shigella	-0.243158	0.0611963	0.243158	neg
Deoxyguanosine-1	Eubacterium_coprostanoligenesgroup	0.258492	0.0461319	0.258492	pos
Deoxyguanosine-1	Fusobacterium	-0.0444572	0.735901	0.0444572	neg
Deoxyguanosine-1	Holdemanella	-0.0210257	0.87331	0.0210257	neg
Deoxyguanosine-1	Lachnospira	0.106274	0.418993	0.106274	pos
Deoxyguanosine-1	Megasphaera	0.0841356	0.522734	0.0841356	pos
Deoxyguanosine-1	Parasutterella	0.0834329	0.526224	0.0834329	pos
Deoxyguanosine-1	RuminococcaceaeNK4A214group	0.188051	0.150189	0.188051	pos
Deoxyguanosine-1	RuminococcaceaeUCG_002	0.10773	0.41261	0.10773	pos
Deoxyguanosine-1	unculturedbacterium	-0.156697	0.231837	0.156697	neg
Deoxyguanosine	Clostridiumsensustricto1	0.0491532	0.709182	0.0491532	pos
Deoxyguanosine	Dialister	0.0774991	0.556154	0.0774991	pos
Deoxyguanosine	Enterococcus	0.120614	0.358632	0.120614	pos
Deoxyguanosine	Escherichia_Shigella	-0.15477	0.237702	0.15477	neg
Deoxyguanosine	Eubacterium_coprostanoligenesgroup	0.174162	0.183232	0.174162	pos
Deoxyguanosine	Fusobacterium	-0.000752041	0.99545	0.000752041	neg
Deoxyguanosine	Holdemanella	0.0974775	0.458729	0.0974775	pos
Deoxyguanosine	Lachnospira	0.0748697	0.56967	0.0748697	pos
Deoxyguanosine	Megasphaera	0.0851964	0.517487	0.0851964	pos
Deoxyguanosine	Parasutterella	0.11356	0.387628	0.11356	pos
Deoxyguanosine	RuminococcaceaeNK4A214group	0.0594136	0.652037	0.0594136	pos
Deoxyguanosine	RuminococcaceaeUCG_002	-0.0147549	0.910908	0.0147549	neg
Deoxyguanosine	unculturedbacterium	-0.0997037	0.448483	0.0997037	neg
Diethanolamine-2	Clostridiumsensustricto1	0.0851359	0.517785	0.0851359	pos
Diethanolamine-2	Dialister	0.105592	0.422	0.105592	pos
Diethanolamine-2	Enterococcus	-0.157642	0.228998	0.157642	neg
Diethanolamine-2	Escherichia_Shigella	-0.0093084	0.943726	0.0093084	neg
Diethanolamine-2	Eubacterium_coprostanoligenesgroup	0.200475	0.124576	0.200475	pos
Diethanolamine-2	Fusobacterium	0.148355	0.25795	0.148355	pos
Diethanolamine-2	Holdemanella	0.01465	0.91154	0.01465	pos
Diethanolamine-2	Lachnospira	0.0403807	0.759351	0.0403807	pos
Diethanolamine-2	Megasphaera	0.0362336	0.783431	0.0362336	pos
Diethanolamine-2	Parasutterella	-0.0620883	0.637446	0.0620883	neg
Diethanolamine-2	RuminococcaceaeNK4A214group	0.331221	0.00973574	0.331221	pos
Diethanolamine-2	RuminococcaceaeUCG_002	0.223102	0.0866282	0.223102	pos
Diethanolamine-2	unculturedbacterium	-0.215027	0.0989599	0.215027	neg
Dihydrothymine-3	Clostridiumsensustricto1	0.111977	0.39432	0.111977	pos
Dihydrothymine-3	Dialister	0.491254	6.7323e-05	0.491254	pos
Dihydrothymine-3	Enterococcus	-0.0637758	0.62831	0.0637758	neg
Dihydrothymine-3	Escherichia_Shigella	0.0999472	0.44737	0.0999472	pos
Dihydrothymine-3	Eubacterium_coprostanoligenesgroup	0.323317	0.0117424	0.323317	pos
Dihydrothymine-3	Fusobacterium	0.322018	0.012104	0.322018	pos
Dihydrothymine-3	Holdemanella	-0.134202	0.306645	0.134202	neg
Dihydrothymine-3	Lachnospira	0.0307927	0.815329	0.0307927	pos
Dihydrothymine-3	Megasphaera	0.292521	0.0233262	0.292521	pos
Dihydrothymine-3	Parasutterella	0.0909647	0.489426	0.0909647	pos
Dihydrothymine-3	RuminococcaceaeNK4A214group	0.394275	0.00182624	0.394275	pos
Dihydrothymine-3	RuminococcaceaeUCG_002	0.264755	0.040926	0.264755	pos
Dihydrothymine-3	unculturedbacterium	-0.311362	0.0154527	0.311362	neg
Dimethylaminopurine	Clostridiumsensustricto1	0.127954	0.329912	0.127954	pos
Dimethylaminopurine	Dialister	0.494866	5.83527e-05	0.494866	pos
Dimethylaminopurine	Enterococcus	0.0729423	0.579673	0.0729423	pos
Dimethylaminopurine	Escherichia_Shigella	0.1269	0.333945	0.1269	pos
Dimethylaminopurine	Eubacterium_coprostanoligenesgroup	0.343878	0.00714059	0.343878	pos
Dimethylaminopurine	Fusobacterium	0.38302	0.00252315	0.38302	pos
Dimethylaminopurine	Holdemanella	-0.288777	0.0252399	0.288777	neg
Dimethylaminopurine	Lachnospira	0.194706	0.136023	0.194706	pos
Dimethylaminopurine	Megasphaera	0.254082	0.0501143	0.254082	pos
Dimethylaminopurine	Parasutterella	0.249298	0.0547465	0.249298	pos
Dimethylaminopurine	RuminococcaceaeNK4A214group	0.37888	0.00283379	0.37888	pos
Dimethylaminopurine	RuminococcaceaeUCG_002	0.268617	0.0379643	0.268617	pos
Dimethylaminopurine	unculturedbacterium	-0.516143	2.43082e-05	0.516143	neg
Dimethylglycine	Clostridiumsensustricto1	0.205643	0.114957	0.205643	pos
Dimethylglycine	Dialister	0.45024	0.000306719	0.45024	pos
Dimethylglycine	Enterococcus	-0.0202556	0.877914	0.0202556	neg
Dimethylglycine	Escherichia_Shigella	0.00825252	0.950101	0.00825252	pos
Dimethylglycine	Eubacterium_coprostanoligenesgroup	0.300449	0.0196754	0.300449	pos
Dimethylglycine	Fusobacterium	0.232525	0.0738022	0.232525	pos
Dimethylglycine	Holdemanella	-0.291129	0.0240228	0.291129	neg
Dimethylglycine	Lachnospira	-0.0259849	0.843767	0.0259849	neg
Dimethylglycine	Megasphaera	0.299555	0.0200609	0.299555	pos
Dimethylglycine	Parasutterella	0.133821	0.308033	0.133821	pos
Dimethylglycine	RuminococcaceaeNK4A214group	0.43721	0.000477724	0.43721	pos
Dimethylglycine	RuminococcaceaeUCG_002	0.292181	0.0234947	0.292181	pos
Dimethylglycine	unculturedbacterium	-0.2706	0.036514	0.2706	neg
DL-Indole-3-lactic acid	Clostridiumsensustricto1	0.192695	0.140192	0.192695	pos
DL-Indole-3-lactic acid	Dialister	0.540577	8.24916e-06	0.540577	pos
DL-Indole-3-lactic acid	Enterococcus	0.00768987	0.953499	0.00768987	pos
DL-Indole-3-lactic acid	Escherichia_Shigella	0.16719	0.201668	0.16719	pos
DL-Indole-3-lactic acid	Eubacterium_coprostanoligenesgroup	0.294475	0.022377	0.294475	pos
DL-Indole-3-lactic acid	Fusobacterium	0.383483	0.00249038	0.383483	pos
DL-Indole-3-lactic acid	Holdemanella	-0.13848	0.291337	0.13848	neg
DL-Indole-3-lactic acid	Lachnospira	0.127201	0.332791	0.127201	pos
DL-Indole-3-lactic acid	Megasphaera	0.433156	0.000546385	0.433156	pos
DL-Indole-3-lactic acid	Parasutterella	0.318251	0.0132081	0.318251	pos
DL-Indole-3-lactic acid	RuminococcaceaeNK4A214group	0.418869	0.000865696	0.418869	pos
DL-Indole-3-lactic acid	RuminococcaceaeUCG_002	0.272257	0.0353377	0.272257	pos
DL-Indole-3-lactic acid	unculturedbacterium	-0.432281	0.000562327	0.432281	neg
DL-lactate	Clostridiumsensustricto1	-0.0220342	0.867287	0.0220342	neg
DL-lactate	Dialister	0.35115	0.00594184	0.35115	pos
DL-lactate	Enterococcus	0.00819139	0.95047	0.00819139	pos
DL-lactate	Escherichia_Shigella	-0.105254	0.423495	0.105254	neg
DL-lactate	Eubacterium_coprostanoligenesgroup	0.238514	0.0664697	0.238514	pos
DL-lactate	Fusobacterium	0.109943	0.403022	0.109943	pos
DL-lactate	Holdemanella	0.0970524	0.4607	0.0970524	pos
DL-lactate	Lachnospira	-0.0334607	0.799647	0.0334607	neg
DL-lactate	Megasphaera	0.198643	0.12813	0.198643	pos
DL-lactate	Parasutterella	0.14113	0.282112	0.14113	pos
DL-lactate	RuminococcaceaeNK4A214group	0.133222	0.310221	0.133222	pos
DL-lactate	RuminococcaceaeUCG_002	0.181616	0.1649	0.181616	pos
DL-lactate	unculturedbacterium	-0.0954716	0.46807	0.0954716	neg
DL-Methionine sulfoxide-1	Clostridiumsensustricto1	0.0800511	0.543183	0.0800511	pos
DL-Methionine sulfoxide-1	Dialister	0.336478	0.00857246	0.336478	pos
DL-Methionine sulfoxide-1	Enterococcus	-0.0289763	0.826047	0.0289763	neg
DL-Methionine sulfoxide-1	Escherichia_Shigella	0.028731	0.827497	0.028731	pos
DL-Methionine sulfoxide-1	Eubacterium_coprostanoligenesgroup	0.310563	0.015733	0.310563	pos
DL-Methionine sulfoxide-1	Fusobacterium	0.31418	0.014498	0.31418	pos
DL-Methionine sulfoxide-1	Holdemanella	-0.202124	0.121443	0.202124	neg
DL-Methionine sulfoxide-1	Lachnospira	0.0714514	0.587466	0.0714514	pos
DL-Methionine sulfoxide-1	Megasphaera	0.250509	0.0535428	0.250509	pos
DL-Methionine sulfoxide-1	Parasutterella	0.200189	0.125126	0.200189	pos
DL-Methionine sulfoxide-1	RuminococcaceaeNK4A214group	0.376462	0.00303052	0.376462	pos
DL-Methionine sulfoxide-1	RuminococcaceaeUCG_002	0.233633	0.0723989	0.233633	pos
DL-Methionine sulfoxide-1	unculturedbacterium	-0.360893	0.00461408	0.360893	neg
DL-Methionine sulfoxide	Clostridiumsensustricto1	0.141847	0.27965	0.141847	pos
DL-Methionine sulfoxide	Dialister	0.328503	0.0103894	0.328503	pos
DL-Methionine sulfoxide	Enterococcus	0.0030648	0.981458	0.0030648	pos
DL-Methionine sulfoxide	Escherichia_Shigella	0.0630193	0.632399	0.0630193	pos
DL-Methionine sulfoxide	Eubacterium_coprostanoligenesgroup	0.324873	0.0113213	0.324873	pos
DL-Methionine sulfoxide	Fusobacterium	0.363265	0.00433356	0.363265	pos
DL-Methionine sulfoxide	Holdemanella	-0.201756	0.122138	0.201756	neg
DL-Methionine sulfoxide	Lachnospira	0.03888	0.76804	0.03888	pos
DL-Methionine sulfoxide	Megasphaera	0.238477	0.0665128	0.238477	pos
DL-Methionine sulfoxide	Parasutterella	0.179511	0.169934	0.179511	pos
DL-Methionine sulfoxide	RuminococcaceaeNK4A214group	0.373044	0.00332934	0.373044	pos
DL-Methionine sulfoxide	RuminococcaceaeUCG_002	0.1832	0.161184	0.1832	pos
DL-Methionine sulfoxide	unculturedbacterium	-0.353905	0.00553606	0.353905	neg
DL-Serine	Clostridiumsensustricto1	0.162909	0.213622	0.162909	pos
DL-Serine	Dialister	0.470135	0.000150539	0.470135	pos
DL-Serine	Enterococcus	0.0250478	0.849334	0.0250478	pos
DL-Serine	Escherichia_Shigella	0.108311	0.410081	0.108311	pos
DL-Serine	Eubacterium_coprostanoligenesgroup	0.34599	0.00677241	0.34599	pos
DL-Serine	Fusobacterium	0.386867	0.00226207	0.386867	pos
DL-Serine	Holdemanella	-0.216151	0.0971665	0.216151	neg
DL-Serine	Lachnospira	0.0633641	0.630534	0.0633641	pos
DL-Serine	Megasphaera	0.276749	0.0323069	0.276749	pos
DL-Serine	Parasutterella	0.218782	0.0930656	0.218782	pos
DL-Serine	RuminococcaceaeNK4A214group	0.378991	0.00282503	0.378991	pos
DL-Serine	RuminococcaceaeUCG_002	0.241803	0.0626988	0.241803	pos
DL-Serine	unculturedbacterium	-0.423734	0.000741807	0.423734	neg
Dopamine	Clostridiumsensustricto1	0.136929	0.296829	0.136929	pos
Dopamine	Dialister	0.490948	6.81375e-05	0.490948	pos
Dopamine	Enterococcus	-0.0656147	0.618417	0.0656147	neg
Dopamine	Escherichia_Shigella	0.123927	0.345485	0.123927	pos
Dopamine	Eubacterium_coprostanoligenesgroup	0.315703	0.0140032	0.315703	pos
Dopamine	Fusobacterium	0.314932	0.0142519	0.314932	pos
Dopamine	Holdemanella	-0.221308	0.089258	0.221308	neg
Dopamine	Lachnospira	0.159244	0.224242	0.159244	pos
Dopamine	Megasphaera	0.328252	0.0104516	0.328252	pos
Dopamine	Parasutterella	0.246936	0.0571592	0.246936	pos
Dopamine	RuminococcaceaeNK4A214group	0.420064	0.000833647	0.420064	pos
Dopamine	RuminococcaceaeUCG_002	0.294737	0.022252	0.294737	pos
Dopamine	unculturedbacterium	-0.442639	0.000398045	0.442639	neg
gamma-L-Glutamyl-L-valine	Clostridiumsensustricto1	0.0386779	0.769212	0.0386779	pos
gamma-L-Glutamyl-L-valine	Dialister	0.269093	0.0376118	0.269093	pos
gamma-L-Glutamyl-L-valine	Enterococcus	-0.112367	0.392666	0.112367	neg
gamma-L-Glutamyl-L-valine	Escherichia_Shigella	0.00644641	0.961012	0.00644641	pos
gamma-L-Glutamyl-L-valine	Eubacterium_coprostanoligenesgroup	0.215813	0.0977028	0.215813	pos
gamma-L-Glutamyl-L-valine	Fusobacterium	0.204584	0.116881	0.204584	pos
gamma-L-Glutamyl-L-valine	Holdemanella	-0.156672	0.231911	0.156672	neg
gamma-L-Glutamyl-L-valine	Lachnospira	-0.0140068	0.915409	0.0140068	neg
gamma-L-Glutamyl-L-valine	Megasphaera	0.19574	0.133916	0.19574	pos
gamma-L-Glutamyl-L-valine	Parasutterella	0.0665907	0.613193	0.0665907	pos
gamma-L-Glutamyl-L-valine	RuminococcaceaeNK4A214group	0.27278	0.0349731	0.27278	pos
gamma-L-Glutamyl-L-valine	RuminococcaceaeUCG_002	0.215933	0.0975118	0.215933	pos
gamma-L-Glutamyl-L-valine	unculturedbacterium	-0.330601	0.00988171	0.330601	neg
Glu-Pro	Clostridiumsensustricto1	0.171883	0.189118	0.171883	pos
Glu-Pro	Dialister	0.408586	0.00119095	0.408586	pos
Glu-Pro	Enterococcus	-0.020172	0.878414	0.020172	neg
Glu-Pro	Escherichia_Shigella	0.0626302	0.634506	0.0626302	pos
Glu-Pro	Eubacterium_coprostanoligenesgroup	0.304867	0.0178605	0.304867	pos
Glu-Pro	Fusobacterium	0.292052	0.0235587	0.292052	pos
Glu-Pro	Holdemanella	-0.206431	0.113542	0.206431	neg
Glu-Pro	Lachnospira	0.0743139	0.572546	0.0743139	pos
Glu-Pro	Megasphaera	0.188565	0.149056	0.188565	pos
Glu-Pro	Parasutterella	0.267725	0.0386325	0.267725	pos
Glu-Pro	RuminococcaceaeNK4A214group	0.330693	0.00985983	0.330693	pos
Glu-Pro	RuminococcaceaeUCG_002	0.253835	0.0503455	0.253835	pos
Glu-Pro	unculturedbacterium	-0.437349	0.00047552	0.437349	neg
Gly-Arg	Clostridiumsensustricto1	0.0246183	0.851889	0.0246183	pos
Gly-Arg	Dialister	0.206794	0.112895	0.206794	pos
Gly-Arg	Enterococcus	-0.0565874	0.667597	0.0565874	neg
Gly-Arg	Escherichia_Shigella	-0.066687	0.612679	0.066687	neg
Gly-Arg	Eubacterium_coprostanoligenesgroup	0.121063	0.356832	0.121063	pos
Gly-Arg	Fusobacterium	0.156858	0.231351	0.156858	pos
Gly-Arg	Holdemanella	-0.118503	0.367166	0.118503	neg
Gly-Arg	Lachnospira	-0.0129507	0.921766	0.0129507	neg
Gly-Arg	Megasphaera	0.145018	0.268929	0.145018	pos
Gly-Arg	Parasutterella	0.0850449	0.518234	0.0850449	pos
Gly-Arg	RuminococcaceaeNK4A214group	0.148617	0.257098	0.148617	pos
Gly-Arg	RuminococcaceaeUCG_002	0.0362621	0.783265	0.0362621	pos
Gly-Arg	unculturedbacterium	-0.178219	0.173079	0.178219	neg
Gly-Glu	Clostridiumsensustricto1	0.0241459	0.854699	0.0241459	pos
Gly-Glu	Dialister	0.402862	0.00141624	0.402862	pos
Gly-Glu	Enterococcus	-0.0402604	0.760047	0.0402604	neg
Gly-Glu	Escherichia_Shigella	0.0732168	0.578244	0.0732168	pos
Gly-Glu	Eubacterium_coprostanoligenesgroup	0.223593	0.0859195	0.223593	pos
Gly-Glu	Fusobacterium	0.272181	0.0353913	0.272181	pos
Gly-Glu	Holdemanella	-0.131481	0.316643	0.131481	neg
Gly-Glu	Lachnospira	0.126784	0.334391	0.126784	pos
Gly-Glu	Megasphaera	0.347039	0.00659582	0.347039	pos
Gly-Glu	Parasutterella	0.190323	0.145235	0.190323	pos
Gly-Glu	RuminococcaceaeNK4A214group	0.322162	0.0120635	0.322162	pos
Gly-Glu	RuminococcaceaeUCG_002	0.247805	0.0562619	0.247805	pos
Gly-Glu	unculturedbacterium	-0.27358	0.0344219	0.27358	neg
Gly-Val	Clostridiumsensustricto1	-0.0053071	0.967898	0.0053071	neg
Gly-Val	Dialister	0.434984	0.000514382	0.434984	pos
Gly-Val	Enterococcus	-0.0478945	0.716311	0.0478945	neg
Gly-Val	Escherichia_Shigella	0.0203673	0.877246	0.0203673	pos
Gly-Val	Eubacterium_coprostanoligenesgroup	0.295614	0.0218388	0.295614	pos
Gly-Val	Fusobacterium	0.220695	0.0901704	0.220695	pos
Gly-Val	Holdemanella	-0.236015	0.0694556	0.236015	neg
Gly-Val	Lachnospira	0.0815952	0.535407	0.0815952	pos
Gly-Val	Megasphaera	0.350891	0.00598128	0.350891	pos
Gly-Val	Parasutterella	0.172146	0.188431	0.172146	pos
Gly-Val	RuminococcaceaeNK4A214group	0.274781	0.0336068	0.274781	pos
Gly-Val	RuminococcaceaeUCG_002	0.189424	0.147179	0.189424	pos
Gly-Val	unculturedbacterium	-0.360058	0.00471663	0.360058	neg
Glycylproline	Clostridiumsensustricto1	0.120063	0.360848	0.120063	pos
Glycylproline	Dialister	0.299993	0.0198712	0.299993	pos
Glycylproline	Enterococcus	-0.185031	0.156967	0.185031	neg
Glycylproline	Escherichia_Shigella	-0.142238	0.278313	0.142238	neg
Glycylproline	Eubacterium_coprostanoligenesgroup	0.268134	0.0383251	0.268134	pos
Glycylproline	Fusobacterium	0.0962034	0.46465	0.0962034	pos
Glycylproline	Holdemanella	-0.13185	0.315277	0.13185	neg
Glycylproline	Lachnospira	-0.00341833	0.97932	0.00341833	neg
Glycylproline	Megasphaera	0.28021	0.0301217	0.28021	pos
Glycylproline	Parasutterella	0.166366	0.203932	0.166366	pos
Glycylproline	RuminococcaceaeNK4A214group	0.279144	0.0307811	0.279144	pos
Glycylproline	RuminococcaceaeUCG_002	0.145021	0.268921	0.145021	pos
Glycylproline	unculturedbacterium	-0.330239	0.00996773	0.330239	neg
Guanosine	Clostridiumsensustricto1	0.0269523	0.838028	0.0269523	pos
Guanosine	Dialister	0.151525	0.247802	0.151525	pos
Guanosine	Enterococcus	0.00529375	0.967979	0.00529375	pos
Guanosine	Escherichia_Shigella	-0.0752452	0.56773	0.0752452	neg
Guanosine	Eubacterium_coprostanoligenesgroup	0.214507	0.0997985	0.214507	pos
Guanosine	Fusobacterium	0.0815386	0.535691	0.0815386	pos
Guanosine	Holdemanella	-0.0644655	0.624592	0.0644655	neg
Guanosine	Lachnospira	0.0484958	0.712902	0.0484958	pos
Guanosine	Megasphaera	0.141473	0.280933	0.141473	pos
Guanosine	Parasutterella	0.0309886	0.814175	0.0309886	pos
Guanosine	RuminococcaceaeNK4A214group	0.159566	0.223293	0.159566	pos
Guanosine	RuminococcaceaeUCG_002	0.0137824	0.916759	0.0137824	pos
Guanosine	unculturedbacterium	-0.0776247	0.555512	0.0776247	neg
Heptadecanoic acid	Clostridiumsensustricto1	-0.119924	0.361408	0.119924	neg
Heptadecanoic acid	Dialister	-0.250365	0.0536848	0.250365	neg
Heptadecanoic acid	Enterococcus	-0.0196426	0.881582	0.0196426	neg
Heptadecanoic acid	Escherichia_Shigella	-0.0788296	0.549373	0.0788296	neg
Heptadecanoic acid	Eubacterium_coprostanoligenesgroup	0.06488	0.622362	0.06488	pos
Heptadecanoic acid	Fusobacterium	-0.00361558	0.978127	0.00361558	neg
Heptadecanoic acid	Holdemanella	0.0822608	0.532072	0.0822608	pos
Heptadecanoic acid	Lachnospira	0.0223164	0.865603	0.0223164	pos
Heptadecanoic acid	Megasphaera	-0.393461	0.00187016	0.393461	neg
Heptadecanoic acid	Parasutterella	-0.131486	0.316625	0.131486	neg
Heptadecanoic acid	RuminococcaceaeNK4A214group	-0.00411282	0.97512	0.00411282	neg
Heptadecanoic acid	RuminococcaceaeUCG_002	0.0731633	0.578522	0.0731633	pos
Heptadecanoic acid	unculturedbacterium	0.241366	0.0631896	0.241366	pos
His-Ile	Clostridiumsensustricto1	0.189778	0.146412	0.189778	pos
His-Ile	Dialister	0.509344	3.23629e-05	0.509344	pos
His-Ile	Enterococcus	0.00877648	0.946937	0.00877648	pos
His-Ile	Escherichia_Shigella	-0.0285087	0.828812	0.0285087	neg
His-Ile	Eubacterium_coprostanoligenesgroup	0.356882	0.00512519	0.356882	pos
His-Ile	Fusobacterium	0.312589	0.0150306	0.312589	pos
His-Ile	Holdemanella	-0.0632187	0.63132	0.0632187	neg
His-Ile	Lachnospira	0.0580282	0.659647	0.0580282	pos
His-Ile	Megasphaera	0.342516	0.0073872	0.342516	pos
His-Ile	Parasutterella	0.200078	0.12534	0.200078	pos
His-Ile	RuminococcaceaeNK4A214group	0.357232	0.00507865	0.357232	pos
His-Ile	RuminococcaceaeUCG_002	0.267311	0.0389452	0.267311	pos
His-Ile	unculturedbacterium	-0.229032	0.0783684	0.229032	neg
His-Pro	Clostridiumsensustricto1	0.158102	0.227627	0.158102	pos
His-Pro	Dialister	0.441626	0.000411928	0.441626	pos
His-Pro	Enterococcus	0.121338	0.355731	0.121338	pos
His-Pro	Escherichia_Shigella	0.0936953	0.476426	0.0936953	pos
His-Pro	Eubacterium_coprostanoligenesgroup	0.281443	0.0293738	0.281443	pos
His-Pro	Fusobacterium	0.45377	0.000271185	0.45377	pos
His-Pro	Holdemanella	-0.0257579	0.845115	0.0257579	neg
His-Pro	Lachnospira	0.02743	0.835197	0.02743	pos
His-Pro	Megasphaera	0.24861	0.0554403	0.24861	pos
His-Pro	Parasutterella	0.227481	0.0804654	0.227481	pos
His-Pro	RuminococcaceaeNK4A214group	0.266806	0.0393306	0.266806	pos
His-Pro	RuminococcaceaeUCG_002	0.243303	0.0610365	0.243303	pos
His-Pro	unculturedbacterium	-0.407641	0.00122578	0.407641	neg
His-Thr	Clostridiumsensustricto1	0.225621	0.083039	0.225621	pos
His-Thr	Dialister	0.187621	0.15114	0.187621	pos
His-Thr	Enterococcus	0.0516837	0.694924	0.0516837	pos
His-Thr	Escherichia_Shigella	0.0415683	0.752496	0.0415683	pos
His-Thr	Eubacterium_coprostanoligenesgroup	0.161797	0.216805	0.161797	pos
His-Thr	Fusobacterium	0.188444	0.149322	0.188444	pos
His-Thr	Holdemanella	-0.167185	0.201681	0.167185	neg
His-Thr	Lachnospira	-0.0255124	0.846573	0.0255124	neg
His-Thr	Megasphaera	0.127934	0.329988	0.127934	pos
His-Thr	Parasutterella	0.148523	0.257405	0.148523	pos
His-Thr	RuminococcaceaeNK4A214group	0.189551	0.146903	0.189551	pos
His-Thr	RuminococcaceaeUCG_002	0.143826	0.272928	0.143826	pos
His-Thr	unculturedbacterium	-0.146061	0.265463	0.146061	neg
His-Val	Clostridiumsensustricto1	0.119201	0.364329	0.119201	pos
His-Val	Dialister	0.346426	0.00669849	0.346426	pos
His-Val	Enterococcus	0.14594	0.265863	0.14594	pos
His-Val	Escherichia_Shigella	0.0597127	0.650399	0.0597127	pos
His-Val	Eubacterium_coprostanoligenesgroup	0.106475	0.418106	0.106475	pos
His-Val	Fusobacterium	0.167445	0.200972	0.167445	pos
His-Val	Holdemanella	-0.0412863	0.754123	0.0412863	neg
His-Val	Lachnospira	0.104662	0.426123	0.104662	pos
His-Val	Megasphaera	0.304859	0.0178635	0.304859	pos
His-Val	Parasutterella	0.0579195	0.660246	0.0579195	pos
His-Val	RuminococcaceaeNK4A214group	0.125802	0.338176	0.125802	pos
His-Val	RuminococcaceaeUCG_002	0.0846393	0.520239	0.0846393	pos
His-Val	unculturedbacterium	-0.291733	0.0237184	0.291733	neg
Histamine	Clostridiumsensustricto1	0.222176	0.087978	0.222176	pos
Histamine	Dialister	0.288295	0.0254959	0.288295	pos
Histamine	Enterococcus	-0.0701283	0.594421	0.0701283	neg
Histamine	Escherichia_Shigella	0.227375	0.0806106	0.227375	pos
Histamine	Eubacterium_coprostanoligenesgroup	-0.0823296	0.531728	0.0823296	neg
Histamine	Fusobacterium	0.144739	0.269862	0.144739	pos
Histamine	Holdemanella	-0.0179937	0.89146	0.0179937	neg
Histamine	Lachnospira	-0.2061	0.114135	0.2061	neg
Histamine	Megasphaera	0.0865921	0.510623	0.0865921	pos
Histamine	Parasutterella	0.0586421	0.656271	0.0586421	pos
Histamine	RuminococcaceaeNK4A214group	0.168626	0.197767	0.168626	pos
Histamine	RuminococcaceaeUCG_002	0.114094	0.385387	0.114094	pos
Histamine	unculturedbacterium	-0.190943	0.143903	0.190943	neg
Hydroxyisocaproic acid	Clostridiumsensustricto1	0.0791898	0.547545	0.0791898	pos
Hydroxyisocaproic acid	Dialister	0.351761	0.00584962	0.351761	pos
Hydroxyisocaproic acid	Enterococcus	-0.0309267	0.81454	0.0309267	neg
Hydroxyisocaproic acid	Escherichia_Shigella	0.0809136	0.538833	0.0809136	pos
Hydroxyisocaproic acid	Eubacterium_coprostanoligenesgroup	0.223454	0.0861196	0.223454	pos
Hydroxyisocaproic acid	Fusobacterium	0.0873524	0.506904	0.0873524	pos
Hydroxyisocaproic acid	Holdemanella	-0.0165485	0.900131	0.0165485	neg
Hydroxyisocaproic acid	Lachnospira	-0.14382	0.272947	0.14382	neg
Hydroxyisocaproic acid	Megasphaera	0.133685	0.308529	0.133685	pos
Hydroxyisocaproic acid	Parasutterella	0.120369	0.359615	0.120369	pos
Hydroxyisocaproic acid	RuminococcaceaeNK4A214group	0.358427	0.00492269	0.358427	pos
Hydroxyisocaproic acid	RuminococcaceaeUCG_002	0.292931	0.0231241	0.292931	pos
Hydroxyisocaproic acid	unculturedbacterium	-0.141133	0.282101	0.141133	neg
Hypoxanthine-1	Clostridiumsensustricto1	-0.049959	0.704631	0.049959	neg
Hypoxanthine-1	Dialister	0.056075	0.670433	0.056075	pos
Hypoxanthine-1	Enterococcus	-0.0711035	0.589291	0.0711035	neg
Hypoxanthine-1	Escherichia_Shigella	-0.0838034	0.524383	0.0838034	neg
Hypoxanthine-1	Eubacterium_coprostanoligenesgroup	0.14118	0.28194	0.14118	pos
Hypoxanthine-1	Fusobacterium	-0.00355773	0.978477	0.00355773	neg
Hypoxanthine-1	Holdemanella	-0.053981	0.682072	0.053981	neg
Hypoxanthine-1	Lachnospira	0.132009	0.314688	0.132009	pos
Hypoxanthine-1	Megasphaera	0.182005	0.163981	0.182005	pos
Hypoxanthine-1	Parasutterella	-0.0589478	0.654592	0.0589478	neg
Hypoxanthine-1	RuminococcaceaeNK4A214group	0.114909	0.381978	0.114909	pos
Hypoxanthine-1	RuminococcaceaeUCG_002	0.0387907	0.768558	0.0387907	pos
Hypoxanthine-1	unculturedbacterium	-0.0941074	0.474481	0.0941074	neg
Hypoxanthine	Clostridiumsensustricto1	0.0119757	0.927639	0.0119757	pos
Hypoxanthine	Dialister	0.360986	0.00460277	0.360986	pos
Hypoxanthine	Enterococcus	0.0434088	0.74191	0.0434088	pos
Hypoxanthine	Escherichia_Shigella	0.137653	0.294256	0.137653	pos
Hypoxanthine	Eubacterium_coprostanoligenesgroup	0.272857	0.0349197	0.272857	pos
Hypoxanthine	Fusobacterium	0.351521	0.00588564	0.351521	pos
Hypoxanthine	Holdemanella	-0.276196	0.0326679	0.276196	neg
Hypoxanthine	Lachnospira	0.237782	0.067333	0.237782	pos
Hypoxanthine	Megasphaera	0.206291	0.113793	0.206291	pos
Hypoxanthine	Parasutterella	0.28037	0.0300238	0.28037	pos
Hypoxanthine	RuminococcaceaeNK4A214group	0.275142	0.0333649	0.275142	pos
Hypoxanthine	RuminococcaceaeUCG_002	0.247221	0.0568632	0.247221	pos
Hypoxanthine	unculturedbacterium	-0.441831	0.000409074	0.441831	neg
Ile-Ala	Clostridiumsensustricto1	0.179219	0.170642	0.179219	pos
Ile-Ala	Dialister	0.214658	0.0995546	0.214658	pos
Ile-Ala	Enterococcus	-0.112423	0.39243	0.112423	neg
Ile-Ala	Escherichia_Shigella	-0.100392	0.445342	0.100392	neg
Ile-Ala	Eubacterium_coprostanoligenesgroup	0.28939	0.0249178	0.28939	pos
Ile-Ala	Fusobacterium	0.0763611	0.561985	0.0763611	pos
Ile-Ala	Holdemanella	-0.125701	0.33857	0.125701	neg
Ile-Ala	Lachnospira	-0.147766	0.259864	0.147766	neg
Ile-Ala	Megasphaera	0.205398	0.1154	0.205398	pos
Ile-Ala	Parasutterella	0.0916317	0.486233	0.0916317	pos
Ile-Ala	RuminococcaceaeNK4A214group	0.250188	0.05386	0.250188	pos
Ile-Ala	RuminococcaceaeUCG_002	0.178698	0.171908	0.178698	pos
Ile-Ala	unculturedbacterium	-0.144084	0.272056	0.144084	neg
Ile-Glu	Clostridiumsensustricto1	0.129677	0.323388	0.129677	pos
Ile-Glu	Dialister	0.316721	0.0136808	0.316721	pos
Ile-Glu	Enterococcus	-0.0803815	0.541515	0.0803815	neg
Ile-Glu	Escherichia_Shigella	0.0652144	0.620565	0.0652144	pos
Ile-Glu	Eubacterium_coprostanoligenesgroup	0.225733	0.0828834	0.225733	pos
Ile-Glu	Fusobacterium	0.215807	0.0977126	0.215807	pos
Ile-Glu	Holdemanella	-0.124425	0.343532	0.124425	neg
Ile-Glu	Lachnospira	0.117529	0.371144	0.117529	pos
Ile-Glu	Megasphaera	0.17137	0.190463	0.17137	pos
Ile-Glu	Parasutterella	0.213891	0.1008	0.213891	pos
Ile-Glu	RuminococcaceaeNK4A214group	0.264332	0.0412613	0.264332	pos
Ile-Glu	RuminococcaceaeUCG_002	0.283789	0.0279939	0.283789	pos
Ile-Glu	unculturedbacterium	-0.31732	0.0134941	0.31732	neg
Ile-Ile	Clostridiumsensustricto1	0.070076	0.594696	0.070076	pos
Ile-Ile	Dialister	0.216242	0.0970222	0.216242	pos
Ile-Ile	Enterococcus	-0.0269146	0.838251	0.0269146	neg
Ile-Ile	Escherichia_Shigella	-0.131346	0.317146	0.131346	neg
Ile-Ile	Eubacterium_coprostanoligenesgroup	0.255991	0.0483568	0.255991	pos
Ile-Ile	Fusobacterium	0.172825	0.18667	0.172825	pos
Ile-Ile	Holdemanella	-0.066024	0.616224	0.066024	neg
Ile-Ile	Lachnospira	-0.00616967	0.962684	0.00616967	neg
Ile-Ile	Megasphaera	0.23697	0.0683019	0.23697	pos
Ile-Ile	Parasutterella	0.0780134	0.553528	0.0780134	pos
Ile-Ile	RuminococcaceaeNK4A214group	0.200723	0.124102	0.200723	pos
Ile-Ile	RuminococcaceaeUCG_002	0.16072	0.219921	0.16072	pos
Ile-Ile	unculturedbacterium	-0.0795179	0.545881	0.0795179	neg
Ile-Met	Clostridiumsensustricto1	0.14068	0.283665	0.14068	pos
Ile-Met	Dialister	0.292991	0.0230948	0.292991	pos
Ile-Met	Enterococcus	-0.0826104	0.530325	0.0826104	neg
Ile-Met	Escherichia_Shigella	-0.0571008	0.66476	0.0571008	neg
Ile-Met	Eubacterium_coprostanoligenesgroup	0.349991	0.00612014	0.349991	pos
Ile-Met	Fusobacterium	0.203832	0.118262	0.203832	pos
Ile-Met	Holdemanella	-0.196854	0.131673	0.196854	neg
Ile-Met	Lachnospira	-0.0038352	0.976799	0.0038352	neg
Ile-Met	Megasphaera	0.172766	0.186823	0.172766	pos
Ile-Met	Parasutterella	0.093327	0.478169	0.093327	pos
Ile-Met	RuminococcaceaeNK4A214group	0.317021	0.013587	0.317021	pos
Ile-Met	RuminococcaceaeUCG_002	0.277204	0.0320124	0.277204	pos
Ile-Met	unculturedbacterium	-0.217477	0.0950822	0.217477	neg
Ile-Pro	Clostridiumsensustricto1	0.15185	0.246778	0.15185	pos
Ile-Pro	Dialister	0.345537	0.00684999	0.345537	pos
Ile-Pro	Enterococcus	0.0833905	0.526435	0.0833905	pos
Ile-Pro	Escherichia_Shigella	0.0681041	0.605131	0.0681041	pos
Ile-Pro	Eubacterium_coprostanoligenesgroup	0.253518	0.0506427	0.253518	pos
Ile-Pro	Fusobacterium	0.440725	0.000424638	0.440725	pos
Ile-Pro	Holdemanella	-0.0882965	0.502306	0.0882965	neg
Ile-Pro	Lachnospira	0.0267352	0.839315	0.0267352	pos
Ile-Pro	Megasphaera	0.258744	0.0459128	0.258744	pos
Ile-Pro	Parasutterella	0.153136	0.24275	0.153136	pos
Ile-Pro	RuminococcaceaeNK4A214group	0.295568	0.0218605	0.295568	pos
Ile-Pro	RuminococcaceaeUCG_002	0.229966	0.0771265	0.229966	pos
Ile-Pro	unculturedbacterium	-0.35513	0.0053636	0.35513	neg
Ile-Thr	Clostridiumsensustricto1	0.21648	0.096646	0.21648	pos
Ile-Thr	Dialister	0.190149	0.145608	0.190149	pos
Ile-Thr	Enterococcus	-0.17096	0.191541	0.17096	neg
Ile-Thr	Escherichia_Shigella	-0.0827753	0.529501	0.0827753	neg
Ile-Thr	Eubacterium_coprostanoligenesgroup	0.2865	0.0264673	0.2865	pos
Ile-Thr	Fusobacterium	0.0279123	0.832341	0.0279123	pos
Ile-Thr	Holdemanella	-0.131481	0.316643	0.131481	neg
Ile-Thr	Lachnospira	-0.113805	0.386597	0.113805	neg
Ile-Thr	Megasphaera	0.0415374	0.752674	0.0415374	pos
Ile-Thr	Parasutterella	0.0100053	0.939521	0.0100053	pos
Ile-Thr	RuminococcaceaeNK4A214group	0.42162	0.000793516	0.42162	pos
Ile-Thr	RuminococcaceaeUCG_002	0.362399	0.00443422	0.362399	pos
Ile-Thr	unculturedbacterium	-0.240224	0.0644866	0.240224	neg
Indole	Clostridiumsensustricto1	0.22212	0.0880596	0.22212	pos
Indole	Dialister	0.565085	2.55433e-06	0.565085	pos
Indole	Enterococcus	-0.0509315	0.699152	0.0509315	neg
Indole	Escherichia_Shigella	0.00883603	0.946578	0.00883603	pos
Indole	Eubacterium_coprostanoligenesgroup	0.32465	0.0113807	0.32465	pos
Indole	Fusobacterium	0.32439	0.0114505	0.32439	pos
Indole	Holdemanella	-0.113403	0.38829	0.113403	neg
Indole	Lachnospira	0.0555826	0.673164	0.0555826	pos
Indole	Megasphaera	0.336654	0.00853566	0.336654	pos
Indole	Parasutterella	0.312971	0.0149012	0.312971	pos
Indole	RuminococcaceaeNK4A214group	0.444908	0.000368485	0.444908	pos
Indole	RuminococcaceaeUCG_002	0.267395	0.038882	0.267395	pos
Indole	unculturedbacterium	-0.430861	0.000589105	0.430861	neg
Indolelactic acid	Clostridiumsensustricto1	-0.0634352	0.63015	0.0634352	neg
Indolelactic acid	Dialister	0.0881417	0.503058	0.0881417	pos
Indolelactic acid	Enterococcus	-0.00479224	0.971011	0.00479224	neg
Indolelactic acid	Escherichia_Shigella	-0.19028	0.145326	0.19028	neg
Indolelactic acid	Eubacterium_coprostanoligenesgroup	0.263521	0.0419111	0.263521	pos
Indolelactic acid	Fusobacterium	0.230703	0.0761568	0.230703	pos
Indolelactic acid	Holdemanella	-0.163501	0.211938	0.163501	neg
Indolelactic acid	Lachnospira	0.201487	0.122647	0.201487	pos
Indolelactic acid	Megasphaera	0.259916	0.0449029	0.259916	pos
Indolelactic acid	Parasutterella	0.347906	0.00645284	0.347906	pos
Indolelactic acid	RuminococcaceaeNK4A214group	0.266833	0.0393094	0.266833	pos
Indolelactic acid	RuminococcaceaeUCG_002	0.204568	0.11691	0.204568	pos
Indolelactic acid	unculturedbacterium	-0.153857	0.240513	0.153857	neg
Inosine-1	Clostridiumsensustricto1	0.051654	0.695092	0.051654	pos
Inosine-1	Dialister	0.126711	0.334672	0.126711	pos
Inosine-1	Enterococcus	-0.167645	0.200426	0.167645	neg
Inosine-1	Escherichia_Shigella	-0.0832199	0.527285	0.0832199	neg
Inosine-1	Eubacterium_coprostanoligenesgroup	0.133733	0.308351	0.133733	pos
Inosine-1	Fusobacterium	-0.00439655	0.973404	0.00439655	neg
Inosine-1	Holdemanella	-0.129129	0.325452	0.129129	neg
Inosine-1	Lachnospira	0.0997429	0.448303	0.0997429	pos
Inosine-1	Megasphaera	0.187337	0.15177	0.187337	pos
Inosine-1	Parasutterella	0.0180929	0.890865	0.0180929	pos
Inosine-1	RuminococcaceaeNK4A214group	0.201667	0.122305	0.201667	pos
Inosine-1	RuminococcaceaeUCG_002	0.0443759	0.736366	0.0443759	pos
Inosine-1	unculturedbacterium	-0.179973	0.168819	0.179973	neg
Inosine	Clostridiumsensustricto1	0.153322	0.242171	0.153322	pos
Inosine	Dialister	0.0878916	0.504275	0.0878916	pos
Inosine	Enterococcus	-0.20041	0.124701	0.20041	neg
Inosine	Escherichia_Shigella	-0.118897	0.365562	0.118897	neg
Inosine	Eubacterium_coprostanoligenesgroup	0.224704	0.0843316	0.224704	pos
Inosine	Fusobacterium	0.000578493	0.9965	0.000578493	pos
Inosine	Holdemanella	-0.132105	0.314333	0.132105	neg
Inosine	Lachnospira	0.0961023	0.465122	0.0961023	pos
Inosine	Megasphaera	0.103146	0.432893	0.103146	pos
Inosine	Parasutterella	0.130013	0.322124	0.130013	pos
Inosine	RuminococcaceaeNK4A214group	0.258774	0.045886	0.258774	pos
Inosine	RuminococcaceaeUCG_002	0.0928921	0.480231	0.0928921	pos
Inosine	unculturedbacterium	-0.244568	0.0596635	0.244568	neg
Isobutyric acid	Clostridiumsensustricto1	0.237125	0.0681164	0.237125	pos
Isobutyric acid	Dialister	0.0128934	0.922111	0.0128934	pos
Isobutyric acid	Enterococcus	0.0254379	0.847016	0.0254379	pos
Isobutyric acid	Escherichia_Shigella	0.00305649	0.981509	0.00305649	pos
Isobutyric acid	Eubacterium_coprostanoligenesgroup	0.120202	0.360289	0.120202	pos
Isobutyric acid	Fusobacterium	0.191076	0.143619	0.191076	pos
Isobutyric acid	Holdemanella	-0.195153	0.135107	0.195153	neg
Isobutyric acid	Lachnospira	-0.030765	0.815492	0.030765	neg
Isobutyric acid	Megasphaera	-0.0839402	0.523703	0.0839402	neg
Isobutyric acid	Parasutterella	-0.0186487	0.887533	0.0186487	neg
Isobutyric acid	RuminococcaceaeNK4A214group	0.287759	0.0257828	0.287759	pos
Isobutyric acid	RuminococcaceaeUCG_002	0.239969	0.0647797	0.239969	pos
Isobutyric acid	unculturedbacterium	-0.176354	0.177695	0.176354	neg
Isoetharine	Clostridiumsensustricto1	0.215424	0.0983234	0.215424	pos
Isoetharine	Dialister	0.389191	0.00211633	0.389191	pos
Isoetharine	Enterococcus	-0.0367776	0.78026	0.0367776	neg
Isoetharine	Escherichia_Shigella	0.173664	0.184506	0.173664	pos
Isoetharine	Eubacterium_coprostanoligenesgroup	0.133789	0.308148	0.133789	pos
Isoetharine	Fusobacterium	0.178494	0.172407	0.178494	pos
Isoetharine	Holdemanella	-0.106772	0.416804	0.106772	neg
Isoetharine	Lachnospira	0.146266	0.264788	0.146266	pos
Isoetharine	Megasphaera	0.173659	0.18452	0.173659	pos
Isoetharine	Parasutterella	0.157083	0.230675	0.157083	pos
Isoetharine	RuminococcaceaeNK4A214group	0.223565	0.0859592	0.223565	pos
Isoetharine	RuminococcaceaeUCG_002	0.216961	0.0958886	0.216961	pos
Isoetharine	unculturedbacterium	-0.342851	0.00732582	0.342851	neg
ketoisocaproic acid	Clostridiumsensustricto1	0.0499868	0.704474	0.0499868	pos
ketoisocaproic acid	Dialister	0.276568	0.0324243	0.276568	pos
ketoisocaproic acid	Enterococcus	0.03792	0.773613	0.03792	pos
ketoisocaproic acid	Escherichia_Shigella	0.131346	0.317146	0.131346	pos
ketoisocaproic acid	Eubacterium_coprostanoligenesgroup	0.398116	0.00163128	0.398116	pos
ketoisocaproic acid	Fusobacterium	0.217571	0.0949356	0.217571	pos
ketoisocaproic acid	Holdemanella	-0.133748	0.308297	0.133748	neg
ketoisocaproic acid	Lachnospira	0.217189	0.095532	0.217189	pos
ketoisocaproic acid	Megasphaera	0.0519497	0.693432	0.0519497	pos
ketoisocaproic acid	Parasutterella	0.237903	0.0671896	0.237903	pos
ketoisocaproic acid	RuminococcaceaeNK4A214group	0.346561	0.00667571	0.346561	pos
ketoisocaproic acid	RuminococcaceaeUCG_002	0.307908	0.0166959	0.307908	pos
ketoisocaproic acid	unculturedbacterium	-0.353237	0.00563217	0.353237	neg
L-Alanine	Clostridiumsensustricto1	0.20292	0.119952	0.20292	pos
L-Alanine	Dialister	0.538909	8.90444e-06	0.538909	pos
L-Alanine	Enterococcus	-0.0918048	0.485407	0.0918048	neg
L-Alanine	Escherichia_Shigella	0.073578	0.576365	0.073578	pos
L-Alanine	Eubacterium_coprostanoligenesgroup	0.354659	0.00542934	0.354659	pos
L-Alanine	Fusobacterium	0.298965	0.020319	0.298965	pos
L-Alanine	Holdemanella	-0.217794	0.0945891	0.217794	neg
L-Alanine	Lachnospira	-0.0179532	0.891703	0.0179532	neg
L-Alanine	Megasphaera	0.298271	0.0206261	0.298271	pos
L-Alanine	Parasutterella	0.240488	0.0641851	0.240488	pos
L-Alanine	RuminococcaceaeNK4A214group	0.448353	0.000327398	0.448353	pos
L-Alanine	RuminococcaceaeUCG_002	0.305213	0.0177246	0.305213	pos
L-Alanine	unculturedbacterium	-0.411483	0.00108971	0.411483	neg
L-Arginine	Clostridiumsensustricto1	0.123675	0.346474	0.123675	pos
L-Arginine	Dialister	0.111983	0.394294	0.111983	pos
L-Arginine	Enterococcus	-0.177034	0.176001	0.177034	neg
L-Arginine	Escherichia_Shigella	0.141099	0.28222	0.141099	pos
L-Arginine	Eubacterium_coprostanoligenesgroup	-0.043596	0.740836	0.043596	neg
L-Arginine	Fusobacterium	0.0995586	0.449147	0.0995586	pos
L-Arginine	Holdemanella	-0.0415413	0.752652	0.0415413	neg
L-Arginine	Lachnospira	-0.0551657	0.675478	0.0551657	neg
L-Arginine	Megasphaera	-0.0132038	0.920242	0.0132038	neg
L-Arginine	Parasutterella	0.00155638	0.990584	0.00155638	pos
L-Arginine	RuminococcaceaeNK4A214group	0.171627	0.189788	0.171627	pos
L-Arginine	RuminococcaceaeUCG_002	0.0109203	0.934002	0.0109203	pos
L-Arginine	unculturedbacterium	-0.0674343	0.608693	0.0674343	neg
L-Aspartate	Clostridiumsensustricto1	0.12901	0.325904	0.12901	pos
L-Aspartate	Dialister	0.457075	0.000241361	0.457075	pos
L-Aspartate	Enterococcus	0.0654475	0.619314	0.0654475	pos
L-Aspartate	Escherichia_Shigella	0.0859707	0.513673	0.0859707	pos
L-Aspartate	Eubacterium_coprostanoligenesgroup	0.304644	0.0179483	0.304644	pos
L-Aspartate	Fusobacterium	0.289189	0.0250232	0.289189	pos
L-Aspartate	Holdemanella	-0.0792571	0.547203	0.0792571	neg
L-Aspartate	Lachnospira	0.149072	0.255628	0.149072	pos
L-Aspartate	Megasphaera	0.283839	0.0279651	0.283839	pos
L-Aspartate	Parasutterella	0.183402	0.160714	0.183402	pos
L-Aspartate	RuminococcaceaeNK4A214group	0.363207	0.00434022	0.363207	pos
L-Aspartate	RuminococcaceaeUCG_002	0.240108	0.0646202	0.240108	pos
L-Aspartate	unculturedbacterium	-0.435539	0.000505017	0.435539	neg
L-Carnitine	Clostridiumsensustricto1	0.023229	0.860161	0.023229	pos
L-Carnitine	Dialister	0.0688572	0.601136	0.0688572	pos
L-Carnitine	Enterococcus	-0.0741683	0.573301	0.0741683	neg
L-Carnitine	Escherichia_Shigella	0.00958626	0.942049	0.00958626	pos
L-Carnitine	Eubacterium_coprostanoligenesgroup	-0.241821	0.0626789	0.241821	neg
L-Carnitine	Fusobacterium	-0.11379	0.386663	0.11379	neg
L-Carnitine	Holdemanella	0.166052	0.204798	0.166052	pos
L-Carnitine	Lachnospira	-0.172556	0.187366	0.172556	neg
L-Carnitine	Megasphaera	-0.0280545	0.831499	0.0280545	neg
L-Carnitine	Parasutterella	0.0448292	0.733772	0.0448292	pos
L-Carnitine	RuminococcaceaeNK4A214group	-0.102459	0.435977	0.102459	neg
L-Carnitine	RuminococcaceaeUCG_002	-0.0992831	0.450409	0.0992831	neg
L-Carnitine	unculturedbacterium	0.335056	0.00887461	0.335056	pos
L-Citrulline-1	Clostridiumsensustricto1	-0.0708818	0.590456	0.0708818	neg
L-Citrulline-1	Dialister	0.299687	0.0200035	0.299687	pos
L-Citrulline-1	Enterococcus	-0.0113676	0.931304	0.0113676	neg
L-Citrulline-1	Escherichia_Shigella	-0.133291	0.30997	0.133291	neg
L-Citrulline-1	Eubacterium_coprostanoligenesgroup	0.251573	0.0525018	0.251573	pos
L-Citrulline-1	Fusobacterium	0.0542626	0.680502	0.0542626	pos
L-Citrulline-1	Holdemanella	-0.133663	0.308607	0.133663	neg
L-Citrulline-1	Lachnospira	0.0992427	0.450594	0.0992427	pos
L-Citrulline-1	Megasphaera	0.24018	0.0645372	0.24018	pos
L-Citrulline-1	Parasutterella	0.118841	0.365794	0.118841	pos
L-Citrulline-1	RuminococcaceaeNK4A214group	0.222898	0.0869237	0.222898	pos
L-Citrulline-1	RuminococcaceaeUCG_002	0.238218	0.0668175	0.238218	pos
L-Citrulline-1	unculturedbacterium	-0.283074	0.0284087	0.283074	neg
L-Citrulline	Clostridiumsensustricto1	0.119174	0.364442	0.119174	pos
L-Citrulline	Dialister	0.414727	0.00098557	0.414727	pos
L-Citrulline	Enterococcus	-0.00169957	0.989717	0.00169957	neg
L-Citrulline	Escherichia_Shigella	0.0530162	0.687459	0.0530162	pos
L-Citrulline	Eubacterium_coprostanoligenesgroup	0.326456	0.0109062	0.326456	pos
L-Citrulline	Fusobacterium	0.310853	0.0156306	0.310853	pos
L-Citrulline	Holdemanella	-0.201161	0.123266	0.201161	neg
L-Citrulline	Lachnospira	0.0483846	0.713532	0.0483846	pos
L-Citrulline	Megasphaera	0.218602	0.0933422	0.218602	pos
L-Citrulline	Parasutterella	0.222562	0.0874135	0.222562	pos
L-Citrulline	RuminococcaceaeNK4A214group	0.36568	0.00406341	0.36568	pos
L-Citrulline	RuminococcaceaeUCG_002	0.305574	0.0175836	0.305574	pos
L-Citrulline	unculturedbacterium	-0.369302	0.00368622	0.369302	neg
L-Fucose	Clostridiumsensustricto1	-0.0604899	0.64615	0.0604899	neg
L-Fucose	Dialister	0.313109	0.0148547	0.313109	pos
L-Fucose	Enterococcus	0.0621598	0.637058	0.0621598	pos
L-Fucose	Escherichia_Shigella	-0.0283142	0.829962	0.0283142	neg
L-Fucose	Eubacterium_coprostanoligenesgroup	0.335515	0.00877613	0.335515	pos
L-Fucose	Fusobacterium	0.131694	0.315854	0.131694	pos
L-Fucose	Holdemanella	-0.018447	0.888742	0.018447	neg
L-Fucose	Lachnospira	0.0202043	0.878221	0.0202043	pos
L-Fucose	Megasphaera	0.371213	0.00349997	0.371213	pos
L-Fucose	Parasutterella	0.0717601	0.585849	0.0717601	pos
L-Fucose	RuminococcaceaeNK4A214group	0.310824	0.0156409	0.310824	pos
L-Fucose	RuminococcaceaeUCG_002	0.347088	0.00658761	0.347088	pos
L-Fucose	unculturedbacterium	-0.0482787	0.714132	0.0482787	neg
L-Glutamate-1	Clostridiumsensustricto1	-0.134011	0.307338	0.134011	neg
L-Glutamate-1	Dialister	0.147134	0.26193	0.147134	pos
L-Glutamate-1	Enterococcus	-0.0172465	0.895941	0.0172465	neg
L-Glutamate-1	Escherichia_Shigella	-0.00739115	0.955304	0.00739115	neg
L-Glutamate-1	Eubacterium_coprostanoligenesgroup	0.263438	0.0419784	0.263438	pos
L-Glutamate-1	Fusobacterium	0.0782412	0.552367	0.0782412	pos
L-Glutamate-1	Holdemanella	-0.0792571	0.547203	0.0792571	neg
L-Glutamate-1	Lachnospira	0.248843	0.0552047	0.248843	pos
L-Glutamate-1	Megasphaera	0.137453	0.294965	0.137453	pos
L-Glutamate-1	Parasutterella	0.254857	0.0493949	0.254857	pos
L-Glutamate-1	RuminococcaceaeNK4A214group	0.254745	0.0494981	0.254745	pos
L-Glutamate-1	RuminococcaceaeUCG_002	0.194481	0.136483	0.194481	pos
L-Glutamate-1	unculturedbacterium	-0.248856	0.0551923	0.248856	neg
L-Glutamate	Clostridiumsensustricto1	-0.063852	0.627899	0.063852	neg
L-Glutamate	Dialister	0.199208	0.127025	0.199208	pos
L-Glutamate	Enterococcus	-0.0145439	0.912177	0.0145439	neg
L-Glutamate	Escherichia_Shigella	0.0532107	0.686371	0.0532107	pos
L-Glutamate	Eubacterium_coprostanoligenesgroup	0.317092	0.0135647	0.317092	pos
L-Glutamate	Fusobacterium	0.172651	0.187119	0.172651	pos
L-Glutamate	Holdemanella	-0.169792	0.194639	0.169792	neg
L-Glutamate	Lachnospira	0.18773	0.150898	0.18773	pos
L-Glutamate	Megasphaera	0.106468	0.418141	0.106468	pos
L-Glutamate	Parasutterella	0.286901	0.0262474	0.286901	pos
L-Glutamate	RuminococcaceaeNK4A214group	0.2665	0.0395651	0.2665	pos
L-Glutamate	RuminococcaceaeUCG_002	0.214655	0.0995594	0.214655	pos
L-Glutamate	unculturedbacterium	-0.248215	0.0558422	0.248215	neg
L-Glutamine	Clostridiumsensustricto1	0.124203	0.344403	0.124203	pos
L-Glutamine	Dialister	0.421202	0.000804129	0.421202	pos
L-Glutamine	Enterococcus	0.0153797	0.907152	0.0153797	pos
L-Glutamine	Escherichia_Shigella	-0.0751341	0.568304	0.0751341	neg
L-Glutamine	Eubacterium_coprostanoligenesgroup	0.291335	0.0239186	0.291335	pos
L-Glutamine	Fusobacterium	0.197874	0.129644	0.197874	pos
L-Glutamine	Holdemanella	-0.132955	0.311202	0.132955	neg
L-Glutamine	Lachnospira	-0.0391023	0.766751	0.0391023	neg
L-Glutamine	Megasphaera	0.222873	0.0869608	0.222873	pos
L-Glutamine	Parasutterella	-0.00800422	0.9516	0.00800422	neg
L-Glutamine	RuminococcaceaeNK4A214group	0.393636	0.00186064	0.393636	pos
L-Glutamine	RuminococcaceaeUCG_002	0.267367	0.038903	0.267367	pos
L-Glutamine	unculturedbacterium	-0.33951	0.00795801	0.33951	neg
L-Histidine-1	Clostridiumsensustricto1	0.0134762	0.918602	0.0134762	pos
L-Histidine-1	Dialister	0.0665509	0.613406	0.0665509	pos
L-Histidine-1	Enterococcus	0.124821	0.341988	0.124821	pos
L-Histidine-1	Escherichia_Shigella	-0.0382895	0.771467	0.0382895	neg
L-Histidine-1	Eubacterium_coprostanoligenesgroup	0.0546548	0.678318	0.0546548	pos
L-Histidine-1	Fusobacterium	0.0776338	0.555466	0.0776338	pos
L-Histidine-1	Holdemanella	0.112524	0.392	0.112524	pos
L-Histidine-1	Lachnospira	0.0725353	0.581796	0.0725353	pos
L-Histidine-1	Megasphaera	0.210674	0.106151	0.210674	pos
L-Histidine-1	Parasutterella	0.0542786	0.680413	0.0542786	pos
L-Histidine-1	RuminococcaceaeNK4A214group	0.0984299	0.45433	0.0984299	pos
L-Histidine-1	RuminococcaceaeUCG_002	-0.0341503	0.795606	0.0341503	neg
L-Histidine-1	unculturedbacterium	-0.120753	0.358076	0.120753	neg
L-Histidine	Clostridiumsensustricto1	0.190083	0.145751	0.190083	pos
L-Histidine	Dialister	0.464245	0.0001867	0.464245	pos
L-Histidine	Enterococcus	0.050012	0.704331	0.050012	pos
L-Histidine	Escherichia_Shigella	0.152213	0.245635	0.152213	pos
L-Histidine	Eubacterium_coprostanoligenesgroup	0.217675	0.0947748	0.217675	pos
L-Histidine	Fusobacterium	0.256301	0.0480764	0.256301	pos
L-Histidine	Holdemanella	-0.0145083	0.912392	0.0145083	neg
L-Histidine	Lachnospira	0.0176197	0.893702	0.0176197	pos
L-Histidine	Megasphaera	0.263294	0.042095	0.263294	pos
L-Histidine	Parasutterella	0.111198	0.397641	0.111198	pos
L-Histidine	RuminococcaceaeNK4A214group	0.285035	0.0272831	0.285035	pos
L-Histidine	RuminococcaceaeUCG_002	0.174419	0.182575	0.174419	pos
L-Histidine	unculturedbacterium	-0.30919	0.0162248	0.30919	neg
L-Leucine	Clostridiumsensustricto1	0.185554	0.155776	0.185554	pos
L-Leucine	Dialister	0.447183	0.00034086	0.447183	pos
L-Leucine	Enterococcus	-0.0579805	0.65991	0.0579805	neg
L-Leucine	Escherichia_Shigella	0.107283	0.414565	0.107283	pos
L-Leucine	Eubacterium_coprostanoligenesgroup	0.307979	0.0166696	0.307979	pos
L-Leucine	Fusobacterium	0.35048	0.00604433	0.35048	pos
L-Leucine	Holdemanella	-0.237658	0.0674804	0.237658	neg
L-Leucine	Lachnospira	0.0756757	0.565511	0.0756757	pos
L-Leucine	Megasphaera	0.260921	0.0440519	0.260921	pos
L-Leucine	Parasutterella	0.22259	0.087373	0.22259	pos
L-Leucine	RuminococcaceaeNK4A214group	0.395081	0.00178369	0.395081	pos
L-Leucine	RuminococcaceaeUCG_002	0.274258	0.0339596	0.274258	pos
L-Leucine	unculturedbacterium	-0.429107	0.000623777	0.429107	neg
L-Malic acid	Clostridiumsensustricto1	-0.184971	0.157104	0.184971	neg
L-Malic acid	Dialister	0.215964	0.0974628	0.215964	pos
L-Malic acid	Enterococcus	-0.134294	0.306308	0.134294	neg
L-Malic acid	Escherichia_Shigella	0.223346	0.0862755	0.223346	pos
L-Malic acid	Eubacterium_coprostanoligenesgroup	0.142292	0.27813	0.142292	pos
L-Malic acid	Fusobacterium	0.0826956	0.529899	0.0826956	pos
L-Malic acid	Holdemanella	-0.0859162	0.513941	0.0859162	neg
L-Malic acid	Lachnospira	0.146154	0.265156	0.146154	pos
L-Malic acid	Megasphaera	0.0461434	0.726269	0.0461434	pos
L-Malic acid	Parasutterella	0.157889	0.228261	0.157889	pos
L-Malic acid	RuminococcaceaeNK4A214group	0.0591635	0.653408	0.0591635	pos
L-Malic acid	RuminococcaceaeUCG_002	0.0998666	0.447738	0.0998666	pos
L-Malic acid	unculturedbacterium	-0.107333	0.414348	0.107333	neg
L-Methionine-1	Clostridiumsensustricto1	0.1344	0.305923	0.1344	pos
L-Methionine-1	Dialister	0.507704	3.46436e-05	0.507704	pos
L-Methionine-1	Enterococcus	-0.0171908	0.896276	0.0171908	neg
L-Methionine-1	Escherichia_Shigella	0.087888	0.504293	0.087888	pos
L-Methionine-1	Eubacterium_coprostanoligenesgroup	0.297587	0.0209329	0.297587	pos
L-Methionine-1	Fusobacterium	0.358463	0.00491805	0.358463	pos
L-Methionine-1	Holdemanella	-0.198724	0.127971	0.198724	neg
L-Methionine-1	Lachnospira	0.138373	0.291715	0.138373	pos
L-Methionine-1	Megasphaera	0.319459	0.0128452	0.319459	pos
L-Methionine-1	Parasutterella	0.270004	0.0369455	0.270004	pos
L-Methionine-1	RuminococcaceaeNK4A214group	0.383743	0.00247213	0.383743	pos
L-Methionine-1	RuminococcaceaeUCG_002	0.312354	0.0151105	0.312354	pos
L-Methionine-1	unculturedbacterium	-0.408587	0.00119091	0.408587	neg
L-Methionine	Clostridiumsensustricto1	0.162964	0.213464	0.162964	pos
L-Methionine	Dialister	0.512011	2.89466e-05	0.512011	pos
L-Methionine	Enterococcus	-0.0114791	0.930633	0.0114791	neg
L-Methionine	Escherichia_Shigella	0.11498	0.381683	0.11498	pos
L-Methionine	Eubacterium_coprostanoligenesgroup	0.290251	0.024471	0.290251	pos
L-Methionine	Fusobacterium	0.372752	0.00335607	0.372752	pos
L-Methionine	Holdemanella	-0.215074	0.0988845	0.215074	neg
L-Methionine	Lachnospira	0.0644758	0.624537	0.0644758	pos
L-Methionine	Megasphaera	0.304357	0.0180625	0.304357	pos
L-Methionine	Parasutterella	0.256496	0.0479005	0.256496	pos
L-Methionine	RuminococcaceaeNK4A214group	0.366347	0.00399149	0.366347	pos
L-Methionine	RuminococcaceaeUCG_002	0.281872	0.0291176	0.281872	pos
L-Methionine	unculturedbacterium	-0.409645	0.00115299	0.409645	neg
L-Norleucine	Clostridiumsensustricto1	0.118562	0.366925	0.118562	pos
L-Norleucine	Dialister	0.353484	0.00559645	0.353484	pos
L-Norleucine	Enterococcus	-0.00376135	0.977245	0.00376135	neg
L-Norleucine	Escherichia_Shigella	0.00380672	0.976971	0.00380672	pos
L-Norleucine	Eubacterium_coprostanoligenesgroup	0.288195	0.0255489	0.288195	pos
L-Norleucine	Fusobacterium	0.250227	0.0538208	0.250227	pos
L-Norleucine	Holdemanella	-0.211759	0.104323	0.211759	neg
L-Norleucine	Lachnospira	-0.0125895	0.923942	0.0125895	neg
L-Norleucine	Megasphaera	0.273036	0.034796	0.273036	pos
L-Norleucine	Parasutterella	0.0722048	0.583522	0.0722048	pos
L-Norleucine	RuminococcaceaeNK4A214group	0.198861	0.127703	0.198861	pos
L-Norleucine	RuminococcaceaeUCG_002	0.0600478	0.648566	0.0600478	pos
L-Norleucine	unculturedbacterium	-0.260494	0.0444121	0.260494	neg
L-Phenylalanine-1	Clostridiumsensustricto1	0.0767446	0.560017	0.0767446	pos
L-Phenylalanine-1	Dialister	0.0773324	0.557006	0.0773324	pos
L-Phenylalanine-1	Enterococcus	0.13396	0.307525	0.13396	pos
L-Phenylalanine-1	Escherichia_Shigella	-0.0292312	0.824541	0.0292312	neg
L-Phenylalanine-1	Eubacterium_coprostanoligenesgroup	0.0715764	0.586811	0.0715764	pos
L-Phenylalanine-1	Fusobacterium	0.276259	0.0326262	0.276259	pos
L-Phenylalanine-1	Holdemanella	-0.0116463	0.929625	0.0116463	neg
L-Phenylalanine-1	Lachnospira	0.17553	0.179762	0.17553	pos
L-Phenylalanine-1	Megasphaera	0.202858	0.120068	0.202858	pos
L-Phenylalanine-1	Parasutterella	0.228176	0.0795203	0.228176	pos
L-Phenylalanine-1	RuminococcaceaeNK4A214group	0.112074	0.393907	0.112074	pos
L-Phenylalanine-1	RuminococcaceaeUCG_002	0.106008	0.420166	0.106008	pos
L-Phenylalanine-1	unculturedbacterium	-0.113736	0.386887	0.113736	neg
L-Phenylalanine	Clostridiumsensustricto1	0.114922	0.381922	0.114922	pos
L-Phenylalanine	Dialister	0.46116	0.000208654	0.46116	pos
L-Phenylalanine	Enterococcus	-0.0675929	0.607849	0.0675929	neg
L-Phenylalanine	Escherichia_Shigella	0.118064	0.368957	0.118064	pos
L-Phenylalanine	Eubacterium_coprostanoligenesgroup	0.307117	0.0169923	0.307117	pos
L-Phenylalanine	Fusobacterium	0.353662	0.00557088	0.353662	pos
L-Phenylalanine	Holdemanella	-0.25704	0.0474132	0.25704	neg
L-Phenylalanine	Lachnospira	0.0307372	0.815656	0.0307372	pos
L-Phenylalanine	Megasphaera	0.290985	0.0240957	0.290985	pos
L-Phenylalanine	Parasutterella	0.18293	0.161814	0.18293	pos
L-Phenylalanine	RuminococcaceaeNK4A214group	0.415368	0.000966114	0.415368	pos
L-Phenylalanine	RuminococcaceaeUCG_002	0.306324	0.017294	0.306324	pos
L-Phenylalanine	unculturedbacterium	-0.370666	0.00355239	0.370666	neg
L-phenylalanyl-L-proline	Clostridiumsensustricto1	0.0833576	0.526599	0.0833576	pos
L-phenylalanyl-L-proline	Dialister	0.417006	0.000917889	0.417006	pos
L-phenylalanyl-L-proline	Enterococcus	0.0249921	0.849666	0.0249921	pos
L-phenylalanyl-L-proline	Escherichia_Shigella	0.207035	0.112466	0.207035	pos
L-phenylalanyl-L-proline	Eubacterium_coprostanoligenesgroup	0.218786	0.0930597	0.218786	pos
L-phenylalanyl-L-proline	Fusobacterium	0.437312	0.000476105	0.437312	pos
L-phenylalanyl-L-proline	Holdemanella	-0.0597333	0.650287	0.0597333	neg
L-phenylalanyl-L-proline	Lachnospira	0.0459946	0.727117	0.0459946	pos
L-phenylalanyl-L-proline	Megasphaera	0.184853	0.157373	0.184853	pos
L-phenylalanyl-L-proline	Parasutterella	0.193213	0.139109	0.193213	pos
L-phenylalanyl-L-proline	RuminococcaceaeNK4A214group	0.258663	0.0459826	0.258663	pos
L-phenylalanyl-L-proline	RuminococcaceaeUCG_002	0.245749	0.0584039	0.245749	pos
L-phenylalanyl-L-proline	unculturedbacterium	-0.40068	0.00151173	0.40068	neg
L-Pipecolic acid	Clostridiumsensustricto1	0.00594618	0.964035	0.00594618	pos
L-Pipecolic acid	Dialister	0.206905	0.112698	0.206905	pos
L-Pipecolic acid	Enterococcus	0.0139588	0.915697	0.0139588	pos
L-Pipecolic acid	Escherichia_Shigella	-0.156492	0.232455	0.156492	neg
L-Pipecolic acid	Eubacterium_coprostanoligenesgroup	0.314453	0.0144082	0.314453	pos
L-Pipecolic acid	Fusobacterium	0.150032	0.252546	0.150032	pos
L-Pipecolic acid	Holdemanella	-0.222271	0.0878382	0.222271	neg
L-Pipecolic acid	Lachnospira	0.130675	0.319647	0.130675	pos
L-Pipecolic acid	Megasphaera	0.124836	0.341932	0.124836	pos
L-Pipecolic acid	Parasutterella	0.17084	0.191858	0.17084	pos
L-Pipecolic acid	RuminococcaceaeNK4A214group	0.312325	0.0151206	0.312325	pos
L-Pipecolic acid	RuminococcaceaeUCG_002	0.377376	0.00295482	0.377376	pos
L-Pipecolic acid	unculturedbacterium	-0.300169	0.0197953	0.300169	neg
L-Pyroglutamic acid-1	Clostridiumsensustricto1	0.110921	0.398822	0.110921	pos
L-Pyroglutamic acid-1	Dialister	0.431705	0.000573051	0.431705	pos
L-Pyroglutamic acid-1	Enterococcus	-0.0817188	0.534787	0.0817188	neg
L-Pyroglutamic acid-1	Escherichia_Shigella	0.0139487	0.915758	0.0139487	pos
L-Pyroglutamic acid-1	Eubacterium_coprostanoligenesgroup	0.287334	0.0260122	0.287334	pos
L-Pyroglutamic acid-1	Fusobacterium	0.29373	0.0227349	0.29373	pos
L-Pyroglutamic acid-1	Holdemanella	-0.145451	0.267487	0.145451	neg
L-Pyroglutamic acid-1	Lachnospira	0.0532759	0.686007	0.0532759	pos
L-Pyroglutamic acid-1	Megasphaera	0.286966	0.0262124	0.286966	pos
L-Pyroglutamic acid-1	Parasutterella	0.0636169	0.629168	0.0636169	pos
L-Pyroglutamic acid-1	RuminococcaceaeNK4A214group	0.341309	0.00761203	0.341309	pos
L-Pyroglutamic acid-1	RuminococcaceaeUCG_002	0.174503	0.182363	0.174503	pos
L-Pyroglutamic acid-1	unculturedbacterium	-0.325645	0.0111172	0.325645	neg
L-Pyroglutamic acid	Clostridiumsensustricto1	-0.0557107	0.672453	0.0557107	neg
L-Pyroglutamic acid	Dialister	0.238361	0.0666501	0.238361	pos
L-Pyroglutamic acid	Enterococcus	-0.0131229	0.920729	0.0131229	neg
L-Pyroglutamic acid	Escherichia_Shigella	0.0897496	0.495269	0.0897496	pos
L-Pyroglutamic acid	Eubacterium_coprostanoligenesgroup	0.321233	0.0123275	0.321233	pos
L-Pyroglutamic acid	Fusobacterium	0.179882	0.169038	0.179882	pos
L-Pyroglutamic acid	Holdemanella	-0.165513	0.206291	0.165513	neg
L-Pyroglutamic acid	Lachnospira	0.186535	0.153563	0.186535	pos
L-Pyroglutamic acid	Megasphaera	0.108673	0.408509	0.108673	pos
L-Pyroglutamic acid	Parasutterella	0.273617	0.0343965	0.273617	pos
L-Pyroglutamic acid	RuminococcaceaeNK4A214group	0.260192	0.0446681	0.260192	pos
L-Pyroglutamic acid	RuminococcaceaeUCG_002	0.209375	0.108373	0.209375	pos
L-Pyroglutamic acid	unculturedbacterium	-0.262108	0.0430633	0.262108	neg
L-Serine	Clostridiumsensustricto1	0.13365	0.308655	0.13365	pos
L-Serine	Dialister	0.440597	0.000426465	0.440597	pos
L-Serine	Enterococcus	-0.0874026	0.506659	0.0874026	neg
L-Serine	Escherichia_Shigella	0.14046	0.284428	0.14046	pos
L-Serine	Eubacterium_coprostanoligenesgroup	0.363245	0.00433585	0.363245	pos
L-Serine	Fusobacterium	0.386838	0.00226394	0.386838	pos
L-Serine	Holdemanella	-0.250636	0.0534172	0.250636	neg
L-Serine	Lachnospira	0.12356	0.346925	0.12356	pos
L-Serine	Megasphaera	0.310889	0.0156182	0.310889	pos
L-Serine	Parasutterella	0.214669	0.0995369	0.214669	pos
L-Serine	RuminococcaceaeNK4A214group	0.413506	0.00102368	0.413506	pos
L-Serine	RuminococcaceaeUCG_002	0.213238	0.101869	0.213238	pos
L-Serine	unculturedbacterium	-0.389682	0.00208658	0.389682	neg
L-Threonine-1	Clostridiumsensustricto1	0.0539602	0.682188	0.0539602	pos
L-Threonine-1	Dialister	0.254088	0.0501083	0.254088	pos
L-Threonine-1	Enterococcus	-0.0158813	0.904138	0.0158813	neg
L-Threonine-1	Escherichia_Shigella	-0.0573786	0.663227	0.0573786	neg
L-Threonine-1	Eubacterium_coprostanoligenesgroup	0.243627	0.060683	0.243627	pos
L-Threonine-1	Fusobacterium	0.284763	0.0274371	0.284763	pos
L-Threonine-1	Holdemanella	0.00833093	0.949627	0.00833093	pos
L-Threonine-1	Lachnospira	0.14596	0.265799	0.14596	pos
L-Threonine-1	Megasphaera	0.131926	0.314994	0.131926	pos
L-Threonine-1	Parasutterella	0.144965	0.269105	0.144965	pos
L-Threonine-1	RuminococcaceaeNK4A214group	0.315298	0.0141333	0.315298	pos
L-Threonine-1	RuminococcaceaeUCG_002	0.307853	0.0167165	0.307853	pos
L-Threonine-1	unculturedbacterium	-0.253032	0.0511026	0.253032	neg
L-Threonine	Clostridiumsensustricto1	0.08383	0.52425	0.08383	pos
L-Threonine	Dialister	0.471052	0.000145527	0.471052	pos
L-Threonine	Enterococcus	-0.0366383	0.781072	0.0366383	neg
L-Threonine	Escherichia_Shigella	0.0980855	0.455918	0.0980855	pos
L-Threonine	Eubacterium_coprostanoligenesgroup	0.29842	0.0205597	0.29842	pos
L-Threonine	Fusobacterium	0.322134	0.0120714	0.322134	pos
L-Threonine	Holdemanella	-0.146896	0.262711	0.146896	neg
L-Threonine	Lachnospira	0.105635	0.421812	0.105635	pos
L-Threonine	Megasphaera	0.264773	0.0409115	0.264773	pos
L-Threonine	Parasutterella	0.195992	0.133404	0.195992	pos
L-Threonine	RuminococcaceaeNK4A214group	0.338891	0.00808025	0.338891	pos
L-Threonine	RuminococcaceaeUCG_002	0.230188	0.0768331	0.230188	pos
L-Threonine	unculturedbacterium	-0.428272	0.000640928	0.428272	neg
L-Tryptophan-1	Clostridiumsensustricto1	0.174968	0.181182	0.174968	pos
L-Tryptophan-1	Dialister	0.55561	4.06369e-06	0.55561	pos
L-Tryptophan-1	Enterococcus	-0.0597637	0.65012	0.0597637	neg
L-Tryptophan-1	Escherichia_Shigella	0.121732	0.354162	0.121732	pos
L-Tryptophan-1	Eubacterium_coprostanoligenesgroup	0.33532	0.00881775	0.33532	pos
L-Tryptophan-1	Fusobacterium	0.349149	0.00625256	0.349149	pos
L-Tryptophan-1	Holdemanella	-0.178095	0.173385	0.178095	neg
L-Tryptophan-1	Lachnospira	0.0919614	0.484659	0.0919614	pos
L-Tryptophan-1	Megasphaera	0.447979	0.000331652	0.447979	pos
L-Tryptophan-1	Parasutterella	0.323643	0.0116529	0.323643	pos
L-Tryptophan-1	RuminococcaceaeNK4A214group	0.429095	0.000624017	0.429095	pos
L-Tryptophan-1	RuminococcaceaeUCG_002	0.290097	0.0245507	0.290097	pos
L-Tryptophan-1	unculturedbacterium	-0.455641	0.000253913	0.455641	neg
L-Tryptophan	Clostridiumsensustricto1	0.199475	0.126507	0.199475	pos
L-Tryptophan	Dialister	0.514873	2.56544e-05	0.514873	pos
L-Tryptophan	Enterococcus	0.0196983	0.881248	0.0196983	pos
L-Tryptophan	Escherichia_Shigella	0.18589	0.155015	0.18589	pos
L-Tryptophan	Eubacterium_coprostanoligenesgroup	0.29642	0.0214648	0.29642	pos
L-Tryptophan	Fusobacterium	0.400722	0.00150984	0.400722	pos
L-Tryptophan	Holdemanella	-0.171237	0.190811	0.171237	neg
L-Tryptophan	Lachnospira	0.0786771	0.550148	0.0786771	pos
L-Tryptophan	Megasphaera	0.384026	0.00245243	0.384026	pos
L-Tryptophan	Parasutterella	0.274728	0.0336423	0.274728	pos
L-Tryptophan	RuminococcaceaeNK4A214group	0.396165	0.00172786	0.396165	pos
L-Tryptophan	RuminococcaceaeUCG_002	0.262032	0.0431266	0.262032	pos
L-Tryptophan	unculturedbacterium	-0.419502	0.000848591	0.419502	neg
L-Tyrosine-1	Clostridiumsensustricto1	0.0901096	0.493534	0.0901096	pos
L-Tyrosine-1	Dialister	0.474248	0.000129231	0.474248	pos
L-Tyrosine-1	Enterococcus	-0.0793784	0.546588	0.0793784	neg
L-Tyrosine-1	Escherichia_Shigella	0.0726055	0.58143	0.0726055	pos
L-Tyrosine-1	Eubacterium_coprostanoligenesgroup	0.311646	0.0153539	0.311646	pos
L-Tyrosine-1	Fusobacterium	0.314237	0.0144789	0.314237	pos
L-Tyrosine-1	Holdemanella	-0.296881	0.0212531	0.296881	neg
L-Tyrosine-1	Lachnospira	0.0975474	0.458405	0.0975474	pos
L-Tyrosine-1	Megasphaera	0.316779	0.0136627	0.316779	pos
L-Tyrosine-1	Parasutterella	0.279231	0.0307271	0.279231	pos
L-Tyrosine-1	RuminococcaceaeNK4A214group	0.36204	0.00447653	0.36204	pos
L-Tyrosine-1	RuminococcaceaeUCG_002	0.238135	0.0669158	0.238135	pos
L-Tyrosine-1	unculturedbacterium	-0.415353	0.000966547	0.415353	neg
L-Tyrosine	Clostridiumsensustricto1	0.133817	0.308047	0.133817	pos
L-Tyrosine	Dialister	0.477499	0.000114385	0.477499	pos
L-Tyrosine	Enterococcus	-0.0218994	0.868091	0.0218994	neg
L-Tyrosine	Escherichia_Shigella	0.104393	0.42732	0.104393	pos
L-Tyrosine	Eubacterium_coprostanoligenesgroup	0.336431	0.00858219	0.336431	pos
L-Tyrosine	Fusobacterium	0.331563	0.00965611	0.331563	pos
L-Tyrosine	Holdemanella	-0.225218	0.0836052	0.225218	neg
L-Tyrosine	Lachnospira	0.08229	0.531926	0.08229	pos
L-Tyrosine	Megasphaera	0.291432	0.0238696	0.291432	pos
L-Tyrosine	Parasutterella	0.258108	0.0464676	0.258108	pos
L-Tyrosine	RuminococcaceaeNK4A214group	0.382576	0.00255496	0.382576	pos
L-Tyrosine	RuminococcaceaeUCG_002	0.268339	0.0381713	0.268339	pos
L-Tyrosine	unculturedbacterium	-0.412402	0.00105925	0.412402	neg
L-Valine-1	Clostridiumsensustricto1	0.0758555	0.564585	0.0758555	pos
L-Valine-1	Dialister	0.463883	0.000189157	0.463883	pos
L-Valine-1	Enterococcus	-0.069181	0.599423	0.069181	neg
L-Valine-1	Escherichia_Shigella	0.074106	0.573624	0.074106	pos
L-Valine-1	Eubacterium_coprostanoligenesgroup	0.282694	0.0286314	0.282694	pos
L-Valine-1	Fusobacterium	0.294222	0.0224981	0.294222	pos
L-Valine-1	Holdemanella	-0.237176	0.0680546	0.237176	neg
L-Valine-1	Lachnospira	0.166053	0.204795	0.166053	pos
L-Valine-1	Megasphaera	0.320575	0.0125172	0.320575	pos
L-Valine-1	Parasutterella	0.18582	0.155173	0.18582	pos
L-Valine-1	RuminococcaceaeNK4A214group	0.431207	0.000582474	0.431207	pos
L-Valine-1	RuminococcaceaeUCG_002	0.310576	0.0157284	0.310576	pos
L-Valine-1	unculturedbacterium	-0.403075	0.00140724	0.403075	neg
L-Valine	Clostridiumsensustricto1	0.201976	0.121723	0.201976	pos
L-Valine	Dialister	0.434901	0.000515803	0.434901	pos
L-Valine	Enterococcus	-0.0568939	0.665903	0.0568939	neg
L-Valine	Escherichia_Shigella	0.0826086	0.530334	0.0826086	pos
L-Valine	Eubacterium_coprostanoligenesgroup	0.317065	0.0135734	0.317065	pos
L-Valine	Fusobacterium	0.312299	0.0151292	0.312299	pos
L-Valine	Holdemanella	-0.236326	0.0690775	0.236326	neg
L-Valine	Lachnospira	0.0684222	0.603443	0.0684222	pos
L-Valine	Megasphaera	0.279373	0.0306387	0.279373	pos
L-Valine	Parasutterella	0.191712	0.142265	0.191712	pos
L-Valine	RuminococcaceaeNK4A214group	0.423121	0.00075648	0.423121	pos
L-Valine	RuminococcaceaeUCG_002	0.28968	0.0247667	0.28968	pos
L-Valine	unculturedbacterium	-0.424987	0.000712613	0.424987	neg
Leu-Ala	Clostridiumsensustricto1	0.218647	0.0932727	0.218647	pos
Leu-Ala	Dialister	0.281487	0.0293478	0.281487	pos
Leu-Ala	Enterococcus	-0.220638	0.0902557	0.220638	neg
Leu-Ala	Escherichia_Shigella	0.00577954	0.965042	0.00577954	pos
Leu-Ala	Eubacterium_coprostanoligenesgroup	0.269634	0.0372148	0.269634	pos
Leu-Ala	Fusobacterium	0.195068	0.135282	0.195068	pos
Leu-Ala	Holdemanella	-0.293906	0.0226498	0.293906	neg
Leu-Ala	Lachnospira	-0.00978253	0.940865	0.00978253	neg
Leu-Ala	Megasphaera	0.131005	0.318415	0.131005	pos
Leu-Ala	Parasutterella	0.118757	0.366132	0.118757	pos
Leu-Ala	RuminococcaceaeNK4A214group	0.368876	0.00372891	0.368876	pos
Leu-Ala	RuminococcaceaeUCG_002	0.284984	0.0273122	0.284984	pos
Leu-Ala	unculturedbacterium	-0.336754	0.00851486	0.336754	neg
Leu-Val	Clostridiumsensustricto1	0.0701316	0.594404	0.0701316	pos
Leu-Val	Dialister	0.257451	0.0470482	0.257451	pos
Leu-Val	Enterococcus	-0.121951	0.353288	0.121951	neg
Leu-Val	Escherichia_Shigella	0.00933619	0.943559	0.00933619	pos
Leu-Val	Eubacterium_coprostanoligenesgroup	0.290251	0.024471	0.290251	pos
Leu-Val	Fusobacterium	0.222344	0.0877322	0.222344	pos
Leu-Val	Holdemanella	-0.180588	0.167344	0.180588	neg
Leu-Val	Lachnospira	0.124811	0.342029	0.124811	pos
Leu-Val	Megasphaera	0.174971	0.181174	0.174971	pos
Leu-Val	Parasutterella	0.113477	0.387979	0.113477	pos
Leu-Val	RuminococcaceaeNK4A214group	0.193581	0.138344	0.193581	pos
Leu-Val	RuminococcaceaeUCG_002	0.14013	0.285571	0.14013	pos
Leu-Val	unculturedbacterium	-0.408448	0.00119598	0.408448	neg
Lys-Leu	Clostridiumsensustricto1	0.168355	0.1985	0.168355	pos
Lys-Leu	Dialister	0.315387	0.0141046	0.315387	pos
Lys-Leu	Enterococcus	-0.107909	0.411831	0.107909	neg
Lys-Leu	Escherichia_Shigella	-0.0772458	0.557449	0.0772458	neg
Lys-Leu	Eubacterium_coprostanoligenesgroup	0.269134	0.0375819	0.269134	pos
Lys-Leu	Fusobacterium	0.163916	0.210765	0.163916	pos
Lys-Leu	Holdemanella	-0.13593	0.300399	0.13593	neg
Lys-Leu	Lachnospira	0.0329605	0.802581	0.0329605	pos
Lys-Leu	Megasphaera	0.241297	0.0632676	0.241297	pos
Lys-Leu	Parasutterella	0.0573914	0.663156	0.0573914	pos
Lys-Leu	RuminococcaceaeNK4A214group	0.312992	0.0148941	0.312992	pos
Lys-Leu	RuminococcaceaeUCG_002	0.209014	0.108997	0.209014	pos
Lys-Leu	unculturedbacterium	-0.250053	0.0539936	0.250053	neg
Lys-Pro	Clostridiumsensustricto1	0.0509037	0.699308	0.0509037	pos
Lys-Pro	Dialister	0.395554	0.00175914	0.395554	pos
Lys-Pro	Enterococcus	-0.127663	0.331022	0.127663	neg
Lys-Pro	Escherichia_Shigella	0.137153	0.296031	0.137153	pos
Lys-Pro	Eubacterium_coprostanoligenesgroup	0.0751608	0.568166	0.0751608	pos
Lys-Pro	Fusobacterium	0.214187	0.100317	0.214187	pos
Lys-Pro	Holdemanella	0.00484554	0.970689	0.00484554	pos
Lys-Pro	Lachnospira	-0.0710901	0.589361	0.0710901	neg
Lys-Pro	Megasphaera	0.206096	0.114143	0.206096	pos
Lys-Pro	Parasutterella	0.072038	0.584394	0.072038	pos
Lys-Pro	RuminococcaceaeNK4A214group	0.259803	0.0449997	0.259803	pos
Lys-Pro	RuminococcaceaeUCG_002	0.281455	0.0293668	0.281455	pos
Lys-Pro	unculturedbacterium	-0.264252	0.041325	0.264252	neg
Lys-Thr	Clostridiumsensustricto1	0.145265	0.268108	0.145265	pos
Lys-Thr	Dialister	0.349288	0.00623059	0.349288	pos
Lys-Thr	Enterococcus	-0.0646952	0.623355	0.0646952	neg
Lys-Thr	Escherichia_Shigella	-0.061491	0.640693	0.061491	neg
Lys-Thr	Eubacterium_coprostanoligenesgroup	0.229011	0.0783958	0.229011	pos
Lys-Thr	Fusobacterium	0.0941497	0.474281	0.0941497	pos
Lys-Thr	Holdemanella	-0.114168	0.385076	0.114168	neg
Lys-Thr	Lachnospira	0.0642535	0.625734	0.0642535	pos
Lys-Thr	Megasphaera	0.198587	0.128239	0.198587	pos
Lys-Thr	Parasutterella	0.0147578	0.910891	0.0147578	pos
Lys-Thr	RuminococcaceaeNK4A214group	0.265527	0.0403189	0.265527	pos
Lys-Thr	RuminococcaceaeUCG_002	0.215294	0.0985315	0.215294	pos
Lys-Thr	unculturedbacterium	-0.264475	0.0411478	0.264475	neg
Lys-Val	Clostridiumsensustricto1	0.128037	0.329595	0.128037	pos
Lys-Val	Dialister	0.301243	0.0193378	0.301243	pos
Lys-Val	Enterococcus	0.00713263	0.956865	0.00713263	pos
Lys-Val	Escherichia_Shigella	-0.0530162	0.687459	0.0530162	neg
Lys-Val	Eubacterium_coprostanoligenesgroup	0.158213	0.227296	0.158213	pos
Lys-Val	Fusobacterium	0.132851	0.311583	0.132851	pos
Lys-Val	Holdemanella	-0.039416	0.764933	0.039416	neg
Lys-Val	Lachnospira	0.110748	0.399563	0.110748	pos
Lys-Val	Megasphaera	0.214052	0.100537	0.214052	pos
Lys-Val	Parasutterella	0.11645	0.375582	0.11645	pos
Lys-Val	RuminococcaceaeNK4A214group	0.125469	0.339469	0.125469	pos
Lys-Val	RuminococcaceaeUCG_002	0.0905024	0.491645	0.0905024	pos
Lys-Val	unculturedbacterium	-0.14066	0.283735	0.14066	neg
Met-Val	Clostridiumsensustricto1	0.0837466	0.524664	0.0837466	pos
Met-Val	Dialister	0.295214	0.0220267	0.295214	pos
Met-Val	Enterococcus	-0.155023	0.236923	0.155023	neg
Met-Val	Escherichia_Shigella	0.0422629	0.748495	0.0422629	pos
Met-Val	Eubacterium_coprostanoligenesgroup	0.301949	0.0190422	0.301949	pos
Met-Val	Fusobacterium	0.152867	0.24359	0.152867	pos
Met-Val	Holdemanella	-0.201444	0.122728	0.201444	neg
Met-Val	Lachnospira	-0.0189537	0.885707	0.0189537	neg
Met-Val	Megasphaera	0.222203	0.0879385	0.222203	pos
Met-Val	Parasutterella	0.118563	0.366924	0.118563	pos
Met-Val	RuminococcaceaeNK4A214group	0.176296	0.17784	0.176296	pos
Met-Val	RuminococcaceaeUCG_002	0.170557	0.192607	0.170557	pos
Met-Val	unculturedbacterium	-0.193421	0.138676	0.193421	neg
Metformin	Clostridiumsensustricto1	-0.339571	0.00794608	0.339571	neg
Metformin	Dialister	-0.157527	0.229343	0.157527	neg
Metformin	Enterococcus	-0.139449	0.287943	0.139449	neg
Metformin	Escherichia_Shigella	-0.0213676	0.871267	0.0213676	neg
Metformin	Eubacterium_coprostanoligenesgroup	0.0647133	0.623258	0.0647133	pos
Metformin	Fusobacterium	-0.0244124	0.853113	0.0244124	neg
Metformin	Holdemanella	-0.141144	0.282064	0.141144	neg
Metformin	Lachnospira	0.0405753	0.758227	0.0405753	pos
Metformin	Megasphaera	-0.129581	0.323748	0.129581	neg
Metformin	Parasutterella	-0.123704	0.346359	0.123704	neg
Metformin	RuminococcaceaeNK4A214group	-0.0444352	0.736027	0.0444352	neg
Metformin	RuminococcaceaeUCG_002	-0.150856	0.249921	0.150856	neg
Metformin	unculturedbacterium	0.235519	0.0700601	0.235519	pos
N-Acetyl-D-glucosamine	Clostridiumsensustricto1	0.103502	0.431295	0.103502	pos
N-Acetyl-D-glucosamine	Dialister	0.438513	0.000457373	0.438513	pos
N-Acetyl-D-glucosamine	Enterococcus	-0.0707691	0.591048	0.0707691	neg
N-Acetyl-D-glucosamine	Escherichia_Shigella	-0.0163661	0.901226	0.0163661	neg
N-Acetyl-D-glucosamine	Eubacterium_coprostanoligenesgroup	0.369052	0.0037112	0.369052	pos
N-Acetyl-D-glucosamine	Fusobacterium	0.267119	0.0390913	0.267119	pos
N-Acetyl-D-glucosamine	Holdemanella	-0.0944455	0.472887	0.0944455	neg
N-Acetyl-D-glucosamine	Lachnospira	0.0619746	0.638064	0.0619746	pos
N-Acetyl-D-glucosamine	Megasphaera	0.375344	0.00312554	0.375344	pos
N-Acetyl-D-glucosamine	Parasutterella	0.184987	0.157068	0.184987	pos
N-Acetyl-D-glucosamine	RuminococcaceaeNK4A214group	0.366208	0.00400638	0.366208	pos
N-Acetyl-D-glucosamine	RuminococcaceaeUCG_002	0.268478	0.0380677	0.268478	pos
N-Acetyl-D-glucosamine	unculturedbacterium	-0.37203	0.00342287	0.37203	neg
N-Acetyl-DL-methionine	Clostridiumsensustricto1	0.170605	0.192478	0.170605	pos
N-Acetyl-DL-methionine	Dialister	0.464439	0.000185389	0.464439	pos
N-Acetyl-DL-methionine	Enterococcus	-0.205008	0.116109	0.205008	neg
N-Acetyl-DL-methionine	Escherichia_Shigella	-0.0256467	0.845775	0.0256467	neg
N-Acetyl-DL-methionine	Eubacterium_coprostanoligenesgroup	0.248378	0.0556763	0.248378	pos
N-Acetyl-DL-methionine	Fusobacterium	0.0986331	0.453395	0.0986331	pos
N-Acetyl-DL-methionine	Holdemanella	-0.174808	0.181587	0.174808	neg
N-Acetyl-DL-methionine	Lachnospira	-0.0346835	0.792485	0.0346835	neg
N-Acetyl-DL-methionine	Megasphaera	0.304273	0.0180959	0.304273	pos
N-Acetyl-DL-methionine	Parasutterella	0.0687585	0.601659	0.0687585	pos
N-Acetyl-DL-methionine	RuminococcaceaeNK4A214group	0.405252	0.0013179	0.405252	pos
N-Acetyl-DL-methionine	RuminococcaceaeUCG_002	0.293209	0.0229881	0.293209	pos
N-Acetyl-DL-methionine	unculturedbacterium	-0.351288	0.0059209	0.351288	neg
N-Acetyl-L-alanine	Clostridiumsensustricto1	0.120341	0.35973	0.120341	pos
N-Acetyl-L-alanine	Dialister	0.160556	0.220399	0.160556	pos
N-Acetyl-L-alanine	Enterococcus	-0.00732767	0.955687	0.00732767	neg
N-Acetyl-L-alanine	Escherichia_Shigella	0.0646031	0.623851	0.0646031	pos
N-Acetyl-L-alanine	Eubacterium_coprostanoligenesgroup	0.216035	0.0973496	0.216035	pos
N-Acetyl-L-alanine	Fusobacterium	0.202241	0.121223	0.202241	pos
N-Acetyl-L-alanine	Holdemanella	-0.0626236	0.634542	0.0626236	neg
N-Acetyl-L-alanine	Lachnospira	0.176308	0.17781	0.176308	pos
N-Acetyl-L-alanine	Megasphaera	0.227898	0.079898	0.227898	pos
N-Acetyl-L-alanine	Parasutterella	0.267641	0.0386954	0.267641	pos
N-Acetyl-L-alanine	RuminococcaceaeNK4A214group	0.168515	0.198067	0.168515	pos
N-Acetyl-L-alanine	RuminococcaceaeUCG_002	0.202429	0.120871	0.202429	pos
N-Acetyl-L-alanine	unculturedbacterium	-0.155556	0.235298	0.155556	neg
N-Acetylcadaverine	Clostridiumsensustricto1	0.171189	0.190939	0.171189	pos
N-Acetylcadaverine	Dialister	0.322695	0.0119142	0.322695	pos
N-Acetylcadaverine	Enterococcus	-0.23404	0.0718899	0.23404	neg
N-Acetylcadaverine	Escherichia_Shigella	0.177082	0.175883	0.177082	pos
N-Acetylcadaverine	Eubacterium_coprostanoligenesgroup	0.0458745	0.727802	0.0458745	pos
N-Acetylcadaverine	Fusobacterium	-0.022272	0.865868	0.022272	neg
N-Acetylcadaverine	Holdemanella	0.0164635	0.900641	0.0164635	pos
N-Acetylcadaverine	Lachnospira	-0.134065	0.307141	0.134065	neg
N-Acetylcadaverine	Megasphaera	0.0635344	0.629614	0.0635344	pos
N-Acetylcadaverine	Parasutterella	-0.0856285	0.515357	0.0856285	neg
N-Acetylcadaverine	RuminococcaceaeNK4A214group	0.236988	0.0682806	0.236988	pos
N-Acetylcadaverine	RuminococcaceaeUCG_002	0.180505	0.167544	0.180505	pos
N-Acetylcadaverine	unculturedbacterium	-0.0979218	0.456674	0.0979218	neg
N-Acetylmannosamine-1	Clostridiumsensustricto1	0.0953056	0.468847	0.0953056	pos
N-Acetylmannosamine-1	Dialister	0.340229	0.00781811	0.340229	pos
N-Acetylmannosamine-1	Enterococcus	0.0565317	0.667905	0.0565317	pos
N-Acetylmannosamine-1	Escherichia_Shigella	0.142599	0.277082	0.142599	pos
N-Acetylmannosamine-1	Eubacterium_coprostanoligenesgroup	0.285278	0.0271468	0.285278	pos
N-Acetylmannosamine-1	Fusobacterium	0.187027	0.152462	0.187027	pos
N-Acetylmannosamine-1	Holdemanella	-0.117936	0.369478	0.117936	neg
N-Acetylmannosamine-1	Lachnospira	0.210964	0.10566	0.210964	pos
N-Acetylmannosamine-1	Megasphaera	0.207324	0.111955	0.207324	pos
N-Acetylmannosamine-1	Parasutterella	0.363887	0.00426254	0.363887	pos
N-Acetylmannosamine-1	RuminococcaceaeNK4A214group	0.179881	0.169043	0.179881	pos
N-Acetylmannosamine-1	RuminococcaceaeUCG_002	0.229188	0.0781601	0.229188	pos
N-Acetylmannosamine-1	unculturedbacterium	-0.23112	0.0756129	0.23112	neg
N-Acetylmannosamine	Clostridiumsensustricto1	0.0392615	0.765829	0.0392615	pos
N-Acetylmannosamine	Dialister	0.391469	0.0019816	0.391469	pos
N-Acetylmannosamine	Enterococcus	-0.197234	0.130913	0.197234	neg
N-Acetylmannosamine	Escherichia_Shigella	0.0459863	0.727165	0.0459863	pos
N-Acetylmannosamine	Eubacterium_coprostanoligenesgroup	0.319843	0.0127313	0.319843	pos
N-Acetylmannosamine	Fusobacterium	0.240653	0.063997	0.240653	pos
N-Acetylmannosamine	Holdemanella	-0.193113	0.139318	0.193113	neg
N-Acetylmannosamine	Lachnospira	-0.0130897	0.920929	0.0130897	neg
N-Acetylmannosamine	Megasphaera	0.351728	0.00585453	0.351728	pos
N-Acetylmannosamine	Parasutterella	0.236653	0.0686833	0.236653	pos
N-Acetylmannosamine	RuminococcaceaeNK4A214group	0.292122	0.0235241	0.292122	pos
N-Acetylmannosamine	RuminococcaceaeUCG_002	0.221935	0.0883317	0.221935	pos
N-Acetylmannosamine	unculturedbacterium	-0.306127	0.0173696	0.306127	neg
N-Acetylneuraminic acid-1	Clostridiumsensustricto1	0.0505703	0.701185	0.0505703	pos
N-Acetylneuraminic acid-1	Dialister	0.326586	0.0108729	0.326586	pos
N-Acetylneuraminic acid-1	Enterococcus	-0.0401489	0.760691	0.0401489	neg
N-Acetylneuraminic acid-1	Escherichia_Shigella	-0.066437	0.614015	0.066437	neg
N-Acetylneuraminic acid-1	Eubacterium_coprostanoligenesgroup	0.26391	0.0415984	0.26391	pos
N-Acetylneuraminic acid-1	Fusobacterium	0.0979389	0.456595	0.0979389	pos
N-Acetylneuraminic acid-1	Holdemanella	0.0109946	0.933554	0.0109946	pos
N-Acetylneuraminic acid-1	Lachnospira	0.101994	0.438075	0.101994	pos
N-Acetylneuraminic acid-1	Megasphaera	0.325097	0.0112616	0.325097	pos
N-Acetylneuraminic acid-1	Parasutterella	0.276174	0.0326824	0.276174	pos
N-Acetylneuraminic acid-1	RuminococcaceaeNK4A214group	0.133806	0.308087	0.133806	pos
N-Acetylneuraminic acid-1	RuminococcaceaeUCG_002	0.100144	0.446469	0.100144	pos
N-Acetylneuraminic acid-1	unculturedbacterium	-0.208762	0.109434	0.208762	neg
N-Acetylneuraminic acid	Clostridiumsensustricto1	-0.00627961	0.96202	0.00627961	neg
N-Acetylneuraminic acid	Dialister	0.338229	0.00821289	0.338229	pos
N-Acetylneuraminic acid	Enterococcus	0.00640823	0.961243	0.00640823	pos
N-Acetylneuraminic acid	Escherichia_Shigella	-0.0470144	0.72131	0.0470144	neg
N-Acetylneuraminic acid	Eubacterium_coprostanoligenesgroup	0.29981	0.0199504	0.29981	pos
N-Acetylneuraminic acid	Fusobacterium	0.146012	0.265628	0.146012	pos
N-Acetylneuraminic acid	Holdemanella	0.00459051	0.972231	0.00459051	pos
N-Acetylneuraminic acid	Lachnospira	0.122171	0.352417	0.122171	pos
N-Acetylneuraminic acid	Megasphaera	0.320603	0.0125091	0.320603	pos
N-Acetylneuraminic acid	Parasutterella	0.273922	0.0341877	0.273922	pos
N-Acetylneuraminic acid	RuminococcaceaeNK4A214group	0.183827	0.159732	0.183827	pos
N-Acetylneuraminic acid	RuminococcaceaeUCG_002	0.197538	0.130308	0.197538	pos
N-Acetylneuraminic acid	unculturedbacterium	-0.178748	0.171786	0.178748	neg
N-Acetylputrescine	Clostridiumsensustricto1	0.0607399	0.644785	0.0607399	pos
N-Acetylputrescine	Dialister	0.401834	0.00146054	0.401834	pos
N-Acetylputrescine	Enterococcus	-0.0706577	0.591634	0.0706577	neg
N-Acetylputrescine	Escherichia_Shigella	0.0845814	0.520525	0.0845814	pos
N-Acetylputrescine	Eubacterium_coprostanoligenesgroup	0.119201	0.364329	0.119201	pos
N-Acetylputrescine	Fusobacterium	0.105401	0.422844	0.105401	pos
N-Acetylputrescine	Holdemanella	0.0344005	0.794141	0.0344005	pos
N-Acetylputrescine	Lachnospira	-0.0663378	0.614545	0.0663378	neg
N-Acetylputrescine	Megasphaera	0.0382435	0.771734	0.0382435	pos
N-Acetylputrescine	Parasutterella	-0.0488313	0.711002	0.0488313	neg
N-Acetylputrescine	RuminococcaceaeNK4A214group	0.282646	0.0286596	0.282646	pos
N-Acetylputrescine	RuminococcaceaeUCG_002	0.243025	0.0613416	0.243025	pos
N-Acetylputrescine	unculturedbacterium	-0.140827	0.283157	0.140827	neg
N1-Methyl-2-pyridone-5-carboxamide	Clostridiumsensustricto1	-0.0764112	0.561728	0.0764112	neg
N1-Methyl-2-pyridone-5-carboxamide	Dialister	0.30644	0.0172498	0.30644	pos
N1-Methyl-2-pyridone-5-carboxamide	Enterococcus	-0.16224	0.215534	0.16224	neg
N1-Methyl-2-pyridone-5-carboxamide	Escherichia_Shigella	0.156687	0.231868	0.156687	pos
N1-Methyl-2-pyridone-5-carboxamide	Eubacterium_coprostanoligenesgroup	0.206227	0.113908	0.206227	pos
N1-Methyl-2-pyridone-5-carboxamide	Fusobacterium	0.151594	0.247584	0.151594	pos
N1-Methyl-2-pyridone-5-carboxamide	Holdemanella	-0.2516	0.0524763	0.2516	neg
N1-Methyl-2-pyridone-5-carboxamide	Lachnospira	0.00419648	0.974614	0.00419648	pos
N1-Methyl-2-pyridone-5-carboxamide	Megasphaera	0.0974231	0.458981	0.0974231	pos
N1-Methyl-2-pyridone-5-carboxamide	Parasutterella	0.204552	0.116939	0.204552	pos
N1-Methyl-2-pyridone-5-carboxamide	RuminococcaceaeNK4A214group	0.222676	0.087247	0.222676	pos
N1-Methyl-2-pyridone-5-carboxamide	RuminococcaceaeUCG_002	0.182283	0.163328	0.182283	pos
N1-Methyl-2-pyridone-5-carboxamide	unculturedbacterium	-0.347724	0.0064826	0.347724	neg
Norethindrone Acetate	Clostridiumsensustricto1	-0.236041	0.0694234	0.236041	neg
Norethindrone Acetate	Dialister	-0.192817	0.139937	0.192817	neg
Norethindrone Acetate	Enterococcus	-0.0797406	0.544753	0.0797406	neg
Norethindrone Acetate	Escherichia_Shigella	-0.0761622	0.563007	0.0761622	neg
Norethindrone Acetate	Eubacterium_coprostanoligenesgroup	-0.24421	0.0600493	0.24421	neg
Norethindrone Acetate	Fusobacterium	-0.238918	0.0659974	0.238918	neg
Norethindrone Acetate	Holdemanella	0.0797105	0.544906	0.0797105	pos
Norethindrone Acetate	Lachnospira	-0.206461	0.113488	0.206461	neg
Norethindrone Acetate	Megasphaera	-0.163526	0.211869	0.163526	neg
Norethindrone Acetate	Parasutterella	-0.0635335	0.629618	0.0635335	neg
Norethindrone Acetate	RuminococcaceaeNK4A214group	-0.182298	0.163292	0.182298	neg
Norethindrone Acetate	RuminococcaceaeUCG_002	0.0182839	0.88972	0.0182839	pos
Norethindrone Acetate	unculturedbacterium	0.198377	0.128651	0.198377	pos
Ornithine-1	Clostridiumsensustricto1	0.0696314	0.597042	0.0696314	pos
Ornithine-1	Dialister	0.213352	0.101681	0.213352	pos
Ornithine-1	Enterococcus	0.0560581	0.670527	0.0560581	pos
Ornithine-1	Escherichia_Shigella	0.0182278	0.890056	0.0182278	pos
Ornithine-1	Eubacterium_coprostanoligenesgroup	0.0761055	0.563298	0.0761055	pos
Ornithine-1	Fusobacterium	0.0934266	0.477697	0.0934266	pos
Ornithine-1	Holdemanella	-0.0865396	0.510881	0.0865396	neg
Ornithine-1	Lachnospira	-0.076565	0.560938	0.076565	neg
Ornithine-1	Megasphaera	0.243195	0.0611553	0.243195	pos
Ornithine-1	Parasutterella	-0.120452	0.35928	0.120452	neg
Ornithine-1	RuminococcaceaeNK4A214group	0.229373	0.0779122	0.229373	pos
Ornithine-1	RuminococcaceaeUCG_002	0.230716	0.07614	0.230716	pos
Ornithine-1	unculturedbacterium	-0.243259	0.0610849	0.243259	neg
Ornithine	Clostridiumsensustricto1	0.0943609	0.473286	0.0943609	pos
Ornithine	Dialister	0.409225	0.00116791	0.409225	pos
Ornithine	Enterococcus	0.0171072	0.896777	0.0171072	pos
Ornithine	Escherichia_Shigella	0.0648809	0.622357	0.0648809	pos
Ornithine	Eubacterium_coprostanoligenesgroup	0.311535	0.0153924	0.311535	pos
Ornithine	Fusobacterium	0.292168	0.0235011	0.292168	pos
Ornithine	Holdemanella	-0.167809	0.199981	0.167809	neg
Ornithine	Lachnospira	0.0439658	0.738715	0.0439658	pos
Ornithine	Megasphaera	0.232029	0.0744377	0.232029	pos
Ornithine	Parasutterella	0.191017	0.143744	0.191017	pos
[truncated: 601 more rows]

## Sheet: supplement-8-B-FIA vs FMA-H (2)
ID	Eubacterium_coprostanoligenesgroup	Dialister	unculturedbacterium	Holdemanella	Parasutterella	Escherichia_Shigella	Clostridiumsensustricto1	RuminococcaceaeUCG_002	RuminococcaceaeNK4A214group	Lachnospira	Megasphaera	Fusobacterium	Enterococcus
S-2-Hydroxyglutarate	0.0644406	0.0348514	0.214344	0.832513	0.280679	0.83062	0.631502	0.0222917	0.00417653	0.409392	0.950207	0.58372	0.610818
1-Aminocyclopropanecarboxylic acid	0.0823793	0.551759	0.15995	0.836877	0.122368	0.840827	0.183232	0.293358	0.161084	0.0497133	0.392705	0.923985	0.953667
1-Methylxanthine	0.726851	0.00565276	0.0637564	0.253241	0.0266445	0.242856	0.712169	0.857506	0.879393	0.524307	0.418632	0.237682	0.409648
1-O-cis-9-Octadecenyl-2-O-acetyl-sn-glycero-3-phosphocholine	0.55845	0.00959908	0.47777	0.281674	0.0375146	0.606017	0.924961	0.175664	0.121937	0.222853	0.0264263	0.0322115	0.955687
1-Oleoyl-sn-glycero-3-phosphocholine	0.88706	0.000232026	0.108086	0.0698008	0.043522	0.172939	0.362418	0.128552	0.127649	0.518938	0.010076	0.116459	0.763755
1-Palmitoyl-2-hydroxy-sn-glycero-3-phosphoethanolamine	0.0906994	0.00116395	0.0147775	0.222141	0.229841	0.151528	0.128842	0.212575	0.00413954	0.848059	0.137977	0.00306777	0.99056
1-Palmitoyl-2-hydroxy-sn-glycero-3-phosphoethanolamine-1	0.0568739	0.000376643	0.00621374	0.202379	0.188866	0.263501	0.0908246	0.0937288	0.000671232	0.69644	0.0577714	0.00198676	0.889425
1-Palmitoyl-sn-glycero-3-phosphocholine	0.462878	0.0483188	0.334457	0.0324455	0.0503253	0.265059	0.539258	0.0956709	0.209554	0.743179	0.404403	0.0515699	0.880748
1-Palmitoylglycerol	0.69104	0.012062	0.000839682	0.0127174	0.00625585	0.161132	0.145571	0.646288	0.265833	0.264697	0.0340691	0.000233872	0.240008
1-Stearoyl-2-hydroxy-sn-glycero-3-phosphocholine	0.094818	0.0128082	0.0779965	0.0124119	0.0114496	0.532974	0.789762	0.0516882	0.0610447	0.299314	0.262462	0.0430102	0.994774
1,3,510-Estratrien-3,17.beta.-diol 17-glucosiduronate	0.837369	0.0465819	0.480938	0.288356	0.320146	0.0599555	0.156787	0.584758	0.544678	0.697377	0.447168	0.1036	0.107118
1,7-Dimethyluric acid	0.514772	0.581994	0.0578586	0.0155816	0.723465	0.323591	0.201826	0.500095	0.731577	0.110053	0.612818	0.189985	0.719
2'-Deoxy-D-ribose	0.0605317	0.00994436	0.0125327	0.204407	0.0759724	0.757146	0.162759	0.00203029	0.0196593	0.62095	0.205919	0.0120308	0.916368
2-Hydroxy-3-methylbutyric acid	0.218811	0.00572589	0.333923	0.89044	0.266331	0.650856	0.876583	0.0239405	0.0152158	0.333964	0.207785	0.354575	0.923917
2-Hydroxyadenine	0.0970413	0.0271535	0.0983349	0.452193	0.599452	0.227538	0.44383	0.448627	0.142487	0.688338	0.125255	0.477286	0.292146
2-Oxoadipic acid	0.361184	0.98924	0.0508127	0.306233	0.276879	0.412865	0.691507	0.745293	0.675499	0.998655	0.673805	0.128561	0.705589
2,3-Dihydroxy-3-methylbutyric acid	0.00137754	0.00821289	0.477374	0.906429	0.188721	0.508361	0.941715	0.080412	0.0308158	0.970581	0.629011	0.0421125	0.346349
25-hydroxyvitamin D3	0.869609	0.809792	0.169894	0.339779	0.485437	0.483017	0.80213	0.462343	0.789899	0.563222	0.241953	0.226336	0.812735
2E-Eicosenoic acid	0.551357	0.49982	0.837372	0.29837	0.544493	0.178515	0.276238	0.25606	0.629206	0.236084	0.991386	0.524713	0.81996
4-Guanidinobutyric acid	0.552489	0.845934	0.313997	0.0162287	0.283454	0.345594	0.429308	0.475626	0.552722	0.798995	0.88119	0.263718	0.381077
4-Hydroxycinnamic acid	0.00671113	0.000119899	0.00218744	0.148714	0.0324098	0.440797	0.477221	0.0085039	0.000147759	0.30261	0.0118287	0.0173876	0.507339
5-L-Glutamyl-L-alanine	0.154457	0.388065	0.57704	0.779087	0.669608	0.899724	0.513406	0.401065	0.306064	0.165427	0.0691769	0.257669	0.661905
9-Decen-1-ol	0.301703	0.0518181	0.029599	0.361424	0.191931	0.0965536	0.0230212	0.456419	0.487611	0.387414	0.0825497	0.0302388	0.691486
9,10-DiHOME	0.718314	0.0736606	0.133086	0.910858	0.0991784	0.596303	0.171317	0.109963	0.14528	0.0919353	0.266515	0.0553848	0.936681
Acamprosate	0.690417	0.0223029	0.170636	0.615617	0.357051	0.693996	0.566732	0.113396	0.218029	0.656284	0.3205	0.692464	0.795394
Acetyl-DL-Leucine	0.0981458	0.0348899	0.069992	0.187185	0.440695	0.98756	0.045481	0.0079651	0.00142571	0.44678	0.0980183	0.173044	0.586369
Acetylcholine	0.00962261	0.000455675	0.0195808	0.205505	0.102763	0.664453	0.42906	0.024839	0.000410729	0.682129	0.0343163	0.077184	0.172502
Adenosine	0.341149	0.096233	0.451673	0.369825	0.153234	0.506054	0.810293	0.235733	0.251295	0.630684	0.309856	0.0900408	0.441062
Adipic acid	0.140018	0.00135603	0.0765959	0.044818	0.0620265	0.889556	0.938529	0.0226242	0.0107109	0.633993	0.0292596	0.112813	0.819138
Ala-Leu	0.0140566	0.000583045	0.0117453	0.340219	0.0442671	0.524935	0.154206	0.047076	0.01091	0.927123	0.00844875	0.084809	0.508974
Ala-Lys	0.0778764	0.00989156	0.0293978	0.331158	0.810412	0.777605	0.193657	0.0327725	0.0315345	0.613802	0.223061	0.623928	0.295695
Ala-Pro	0.129225	0.125785	0.0272275	0.943298	0.154295	0.426084	0.688551	0.140001	0.238332	0.911229	0.507073	0.105982	0.865763
Ala-Val	0.0219952	0.000591047	0.0124198	0.248908	0.306009	0.970754	0.873593	0.0756687	0.056555	0.658729	0.0155106	0.0690918	0.680744
Alpha-D-Glucose	0.159272	0.259025	0.50221	0.336817	0.411065	0.502806	0.497423	0.311077	0.329322	0.673626	0.671792	0.0254203	0.163353
Amlodipine	0.216006	0.00347102	0.231921	0.0365863	0.136291	0.0593874	0.121566	0.124667	0.0446917	0.622443	0.0525056	0.121006	0.305904
Arachidonic Acid peroxide free	0.325484	0.00459267	0.217622	0.146123	0.748601	0.589721	0.518608	0.730011	0.783409	0.346707	0.0934279	0.975853	0.841391
Arg-Ala	0.803761	0.488306	0.368097	0.822462	0.900537	0.241388	0.188537	0.663678	0.531955	0.0841121	0.777252	0.84486	0.750881
Arg-Ile	0.00116278	0.00119906	0.00222084	0.144779	0.124219	0.1601	0.0919157	0.000468214	0.000204092	0.343765	0.0494661	0.0493164	0.812571
Arg-Val	0.0464968	0.308933	0.635783	0.36913	0.551121	0.0471563	0.787652	0.647199	0.42863	0.295351	0.0897948	0.565854	0.870587
Asp-Pro	0.037952	0.00023134	0.000454752	0.30747	0.168326	0.561294	0.569889	0.0306571	0.0186483	0.228115	0.0759926	0.0989617	0.375877
Benzoic acid	0.389497	0.456027	0.898019	0.0446974	0.306818	0.797076	0.762128	0.208656	0.0964281	0.359747	0.815673	0.527159	0.767791
Betaine aldehyde	0.35672	0.97529	0.0259821	0.0112747	0.0492668	0.0585877	0.485673	0.726049	0.527239	0.813692	0.297049	0.415204	0.680278
Bilirubin	0.217606	0.00232272	0.922796	0.152919	0.69799	0.74482	0.287041	0.442675	0.328899	0.241129	0.4753	0.899458	0.578512
Caproic acid	0.572477	0.631483	0.469374	0.849325	0.68817	0.221554	0.380186	0.246845	0.39108	0.728068	0.354808	0.524282	0.881582
Chenodeoxycholate	0.0768824	0.0129322	0.00916075	0.101413	0.00334077	0.914755	0.518883	0.0428977	0.0703378	0.146693	0.400442	0.368458	0.884417
Cholesteryl sulfate	0.279269	0.951777	0.566085	0.667908	0.803715	0.575499	0.664918	0.350288	0.427639	0.127405	0.430019	0.734577	0.753772
Cytidine	0.134455	0.226774	0.557363	0.977715	0.406722	0.521488	0.469499	0.330952	0.101156	0.96554	0.147529	0.614772	0.841557
Cytidine-1	0.199403	0.207795	0.592479	0.596639	0.459803	0.340386	0.484082	0.55474	0.176248	0.714634	0.225447	0.906929	0.838417
Cytosine-2	0.166236	0.242576	0.71429	0.620022	0.412761	0.29534	0.423132	0.445709	0.137653	0.811728	0.212978	0.943345	0.809948
D-Alanyl-D-alanine D-Ala-D-Ala	0.00840342	0.00255287	0.00804579	0.082454	0.140505	0.781327	0.373406	0.0796557	0.00210456	0.427854	0.131165	0.136705	0.276142
D-Allose	0.327166	0.0252159	0.676771	0.254788	0.524152	0.511354	0.296235	0.676915	0.772088	0.902543	0.298444	0.27083	0.737437
D-Aspartic acid	0.029108	0.000448102	0.000700601	0.269565	0.222263	0.638427	0.228622	0.0516882	0.00356425	0.497607	0.037979	0.0158351	0.613347
D-galacturonic acid	0.446488	0.225621	0.93874	0.866034	0.691593	0.718468	0.851723	0.916257	0.733801	0.372855	0.0425261	0.64588	0.962253
D-Lyxose	0.0254749	0.170079	0.00753149	0.21541	0.0731481	0.875252	0.811437	0.0493893	0.0651088	0.142518	0.856192	0.198927	0.952489
D-Mannose	0.146171	0.0555776	0.634877	0.250978	0.480013	0.205725	0.27351	0.476939	0.60997	0.775949	0.300043	0.316283	0.469324
D-Pipecolinic acid	0.206503	0.0780075	0.0402927	0.488633	0.233781	0.598064	0.525769	0.321489	0.0394584	0.514554	0.286725	0.425023	0.468018
D-Proline	0.0110649	0.0340702	0.00737677	0.11168	0.0492412	0.563579	0.591916	0.154126	0.0183102	0.291715	0.0202315	0.20327	0.526713
D-Ribose	0.0148512	0.0739087	0.00681863	0.252878	0.0360658	0.828647	0.959669	0.00394152	0.0119235	0.0514654	0.566653	0.12822	0.952658
D-Sorbitol	0.00807211	3.87187e-05	0.000909405	0.0800733	0.0390324	0.311294	0.272854	0.0301422	0.000941297	0.316542	0.0169491	0.00801921	0.65562
D-Tagatose	0.0720626	0.0107096	0.283735	0.175901	0.402764	0.333305	0.345274	0.10408	0.0432464	0.165492	0.516248	0.180968	0.576049
Deoxyguanosine	0.183232	0.556154	0.448483	0.458729	0.387628	0.237702	0.709182	0.910908	0.652037	0.56967	0.517487	0.99545	0.358632
Deoxyguanosine-1	0.0461319	0.101317	0.231837	0.87331	0.526224	0.0611963	0.694624	0.41261	0.150189	0.418993	0.522734	0.735901	0.846354
Diethanolamine-2	0.124576	0.422	0.0989599	0.91154	0.637446	0.943726	0.517785	0.0866282	0.00973574	0.759351	0.783431	0.25795	0.228998
Dihydrothymine-3	0.0117424	6.7323e-05	0.0154527	0.306645	0.489426	0.44737	0.39432	0.040926	0.00182624	0.815329	0.0233262	0.012104	0.62831
Dimethylaminopurine	0.00714059	5.83527e-05	2.43082e-05	0.0252399	0.0547465	0.333945	0.329912	0.0379643	0.00283379	0.136023	0.0501143	0.00252315	0.579673
Dimethylglycine	0.0196754	0.000306719	0.036514	0.0240228	0.308033	0.950101	0.114957	0.0234947	0.000477724	0.843767	0.0200609	0.0738022	0.877914
DL-Indole-3-lactic acid	0.022377	8.24916e-06	0.000562327	0.291337	0.0132081	0.201668	0.140192	0.0353377	0.000865696	0.332791	0.000546385	0.00249038	0.953499
DL-lactate	0.0664697	0.00594184	0.46807	0.4607	0.282112	0.423495	0.867287	0.1649	0.310221	0.799647	0.12813	0.403022	0.95047
DL-Methionine sulfoxide	0.0113213	0.0103894	0.00553606	0.122138	0.169934	0.632399	0.27965	0.161184	0.00332934	0.76804	0.0665128	0.00433356	0.981458
DL-Methionine sulfoxide-1	0.015733	0.00857246	0.00461408	0.121443	0.125126	0.827497	0.543183	0.0723989	0.00303052	0.587466	0.0535428	0.014498	0.826047
DL-Serine	0.00677241	0.000150539	0.000741807	0.0971665	0.0930656	0.410081	0.213622	0.0626988	0.00282503	0.630534	0.0323069	0.00226207	0.849334
Dopamine	0.0140032	6.81375e-05	0.000398045	0.089258	0.0571592	0.345485	0.296829	0.022252	0.000833647	0.224242	0.0104516	0.0142519	0.618417
gamma-L-Glutamyl-L-valine	0.0977028	0.0376118	0.00988171	0.231911	0.613193	0.961012	0.769212	0.0975118	0.0349731	0.915409	0.133916	0.116881	0.392666
Glu-Pro	0.0178605	0.00119095	0.00047552	0.113542	0.0386325	0.634506	0.189118	0.0503455	0.00985983	0.572546	0.149056	0.0235587	0.878414
Gly-Arg	0.356832	0.112895	0.173079	0.367166	0.518234	0.612679	0.851889	0.783265	0.257098	0.921766	0.268929	0.231351	0.667597
Gly-Glu	0.0859195	0.00141624	0.0344219	0.316643	0.145235	0.578244	0.854699	0.0562619	0.0120635	0.334391	0.00659582	0.0353913	0.760047
Gly-Val	0.0218388	0.000514382	0.00471663	0.0694556	0.188431	0.877246	0.967898	0.147179	0.0336068	0.535407	0.00598128	0.0901704	0.716311
Glycylproline	0.0383251	0.0198712	0.00996773	0.315277	0.203932	0.278313	0.360848	0.268921	0.0307811	0.97932	0.0301217	0.46465	0.156967
Guanosine	0.0997985	0.247802	0.555512	0.624592	0.814175	0.56773	0.838028	0.916759	0.223293	0.712902	0.280933	0.535691	0.967979
Heptadecanoic acid	0.622362	0.0536848	0.0631896	0.532072	0.316625	0.549373	0.361408	0.578522	0.97512	0.865603	0.00187016	0.978127	0.881582
His-Ile	0.00512519	3.23629e-05	0.0783684	0.63132	0.12534	0.828812	0.146412	0.0389452	0.00507865	0.659647	0.0073872	0.0150306	0.946937
His-Pro	0.0293738	0.000411928	0.00122578	0.845115	0.0804654	0.476426	0.227627	0.0610365	0.0393306	0.835197	0.0554403	0.000271185	0.355731
His-Thr	0.216805	0.15114	0.265463	0.201681	0.257405	0.752496	0.083039	0.272928	0.146903	0.846573	0.329988	0.149322	0.694924
His-Val	0.418106	0.00669849	0.0237184	0.754123	0.660246	0.650399	0.364329	0.520239	0.338176	0.426123	0.0178635	0.200972	0.265863
Histamine	0.531728	0.0254959	0.143903	0.89146	0.656271	0.0806106	0.087978	0.385387	0.197767	0.114135	0.510623	0.269862	0.594421
Hydroxyisocaproic acid	0.0861196	0.00584962	0.282101	0.900131	0.359615	0.538833	0.547545	0.0231241	0.00492269	0.272947	0.308529	0.506904	0.81454
Hypoxanthine	0.0349197	0.00460277	0.000409074	0.0326679	0.0300238	0.294256	0.927639	0.0568632	0.0333649	0.067333	0.113793	0.00588564	0.74191
Hypoxanthine-1	0.28194	0.670433	0.474481	0.682072	0.654592	0.524383	0.704631	0.768558	0.381978	0.314688	0.163981	0.978477	0.589291
Ile-Ala	0.0249178	0.0995546	0.272056	0.33857	0.486233	0.445342	0.170642	0.171908	0.05386	0.259864	0.1154	0.561985	0.39243
Ile-Glu	0.0828834	0.0136808	0.0134941	0.343532	0.1008	0.620565	0.323388	0.0279939	0.0412613	0.371144	0.190463	0.0977126	0.541515
Ile-Ile	0.0483568	0.0970222	0.545881	0.616224	0.553528	0.317146	0.594696	0.219921	0.124102	0.962684	0.0683019	0.18667	0.838251
Ile-Met	0.00612014	0.0230948	0.0950822	0.131673	0.478169	0.66476	0.283665	0.0320124	0.013587	0.976799	0.186823	0.118262	0.530325
Ile-Pro	0.0506427	0.00684999	0.0053636	0.502306	0.24275	0.605131	0.246778	0.0771265	0.0218605	0.839315	0.0459128	0.000424638	0.526435
Ile-Thr	0.0264673	0.145608	0.0644866	0.316643	0.939521	0.529501	0.096646	0.00443422	0.000793516	0.386597	0.752674	0.832341	0.191541
Indole	0.0113807	2.55433e-06	0.000589105	0.38829	0.0149012	0.946578	0.0880596	0.038882	0.000368485	0.673164	0.00853566	0.0114505	0.699152
Indolelactic acid	0.0419111	0.503058	0.240513	0.211938	0.00645284	0.145326	0.63015	0.11691	0.0393094	0.122647	0.0449029	0.0761568	0.971011
Inosine	0.0843316	0.504275	0.0596635	0.314333	0.322124	0.365562	0.242171	0.480231	0.045886	0.465122	0.432893	0.9965	0.124701
Inosine-1	0.308351	0.334672	0.168819	0.325452	0.890865	0.527285	0.695092	0.736366	0.122305	0.448303	0.15177	0.973404	0.200426
Isobutyric acid	0.360289	0.922111	0.177695	0.135107	0.887533	0.981509	0.0681164	0.0647797	0.0257828	0.815492	0.523703	0.143619	0.847016
Isoetharine	0.308148	0.00211633	0.00732582	0.416804	0.230675	0.184506	0.0983234	0.0958886	0.0859592	0.264788	0.18452	0.172407	0.78026
ketoisocaproic acid	0.00163128	0.0324243	0.00563217	0.308297	0.0671896	0.317146	0.704474	0.0166959	0.00667571	0.095532	0.693432	0.0949356	0.773613
L-Alanine	0.00542934	8.90444e-06	0.00108971	0.0945891	0.0641851	0.576365	0.119952	0.0177246	0.000327398	0.891703	0.0206261	0.020319	0.485407
L-Arginine	0.740836	0.394294	0.608693	0.752652	0.990584	0.28222	0.346474	0.934002	0.189788	0.675478	0.920242	0.449147	0.176001
L-Aspartate	0.0179483	0.000241361	0.000505017	0.547203	0.160714	0.513673	0.325904	0.0646202	0.00434022	0.255628	0.0279651	0.0250232	0.619314
L-Carnitine	0.0626789	0.601136	0.00887461	0.204798	0.733772	0.942049	0.860161	0.450409	0.435977	0.187366	0.831499	0.386663	0.573301
L-Citrulline	0.0109062	0.00098557	0.00368622	0.123266	0.0874135	0.687459	0.364442	0.0175836	0.00406341	0.713532	0.0933422	0.0156306	0.989717
L-Citrulline-1	0.0525018	0.0200035	0.0284087	0.308607	0.365794	0.30997	0.590456	0.0668175	0.0869237	0.450594	0.0645372	0.680502	0.931304
L-Fucose	0.00877613	0.0148547	0.714132	0.888742	0.585849	0.829962	0.64615	0.00658761	0.0156409	0.878221	0.00349997	0.315854	0.637058
L-Glutamate	0.0135647	0.127025	0.0558422	0.194639	0.0262474	0.686371	0.627899	0.0995594	0.0395651	0.150898	0.418141	0.187119	0.912177
L-Glutamate-1	0.0419784	0.26193	0.0551923	0.547203	0.0493949	0.955304	0.307338	0.136483	0.0494981	0.0552047	0.294965	0.552367	0.895941
L-Glutamine	0.0239186	0.000804129	0.00795801	0.311202	0.9516	0.568304	0.344403	0.038903	0.00186064	0.766751	0.0869608	0.129644	0.907152
L-Histidine	0.0947748	0.0001867	0.0162248	0.912392	0.397641	0.245635	0.145751	0.182575	0.0272831	0.893702	0.042095	0.0480764	0.704331
L-Histidine-1	0.678318	0.613406	0.358076	0.392	0.680413	0.771467	0.918602	0.795606	0.45433	0.581796	0.106151	0.555466	0.341988
L-Leucine	0.0166696	0.00034086	0.000623777	0.0674804	0.087373	0.414565	0.155776	0.0339596	0.00178369	0.565511	0.0440519	0.00604433	0.65991
L-Malic acid	0.27813	0.0974628	0.414348	0.513941	0.228261	0.0862755	0.157104	0.447738	0.653408	0.265156	0.726269	0.529899	0.306308
L-Methionine	0.024471	2.89466e-05	0.00115299	0.0988845	0.0479005	0.381683	0.213464	0.0291176	0.00399149	0.624537	0.0180625	0.00335607	0.930633
L-Methionine-1	0.0209329	3.46436e-05	0.00119091	0.127971	0.0369455	0.504293	0.305923	0.0151105	0.00247213	0.291715	0.0128452	0.00491805	0.896276
L-Norleucine	0.0255489	0.00559645	0.0444121	0.104323	0.583522	0.976971	0.366925	0.648566	0.127703	0.923942	0.034796	0.0538208	0.977245
L-Phenylalanine	0.0169923	0.000208654	0.00355239	0.0474132	0.161814	0.368957	0.381922	0.017294	0.000966114	0.815656	0.0240957	0.00557088	0.607849
L-Phenylalanine-1	0.586811	0.557006	0.386887	0.929625	0.0795203	0.824541	0.560017	0.420166	0.393907	0.179762	0.120068	0.0326262	0.307525
L-phenylalanyl-L-proline	0.0930597	0.000917889	0.00151173	0.650287	0.139109	0.112466	0.526599	0.0584039	0.0459826	0.727117	0.157373	0.000476105	0.849666
L-Pipecolic acid	0.0144082	0.112698	0.0197953	0.0878382	0.191858	0.232455	0.964035	0.00295482	0.0151206	0.319647	0.341932	0.252546	0.915697
L-Pyroglutamic acid	0.0123275	0.0666501	0.0430633	0.206291	0.0343965	0.495269	0.672453	0.108373	0.0446681	0.153563	0.408509	0.169038	0.920729
L-Pyroglutamic acid-1	0.0260122	0.000573051	0.0111172	0.267487	0.629168	0.915758	0.398822	0.182363	0.00761203	0.686007	0.0262124	0.0227349	0.534787
L-Serine	0.00433585	0.000426465	0.00208658	0.0534172	0.0995369	0.284428	0.308655	0.101869	0.00102368	0.346925	0.0156182	0.00226394	0.506659
L-Threonine	0.0205597	0.000145527	0.000640928	0.262711	0.133404	0.455918	0.52425	0.0768331	0.00808025	0.421812	0.0409115	0.0120714	0.781072
L-Threonine-1	0.060683	0.0501083	0.0511026	0.949627	0.269105	0.663227	0.682188	0.0167165	0.0141333	0.265799	0.314994	0.0274371	0.904138
L-Tryptophan	0.0214648	2.56544e-05	0.000848591	0.190811	0.0336423	0.155015	0.126507	0.0431266	0.00172786	0.550148	0.00245243	0.00150984	0.881248
L-Tryptophan-1	0.00881775	4.06369e-06	0.000253913	0.173385	0.0116529	0.354162	0.181182	0.0245507	0.000624017	0.484659	0.000331652	0.00625256	0.65012
L-Tyrosine	0.00858219	0.000114385	0.00105925	0.0836052	0.0464676	0.42732	0.308047	0.0381713	0.00255496	0.531926	0.0238696	0.00965611	0.868091
L-Tyrosine-1	0.0153539	0.000129231	0.000966547	0.0212531	0.0307271	0.58143	0.493534	0.0669158	0.00447653	0.458405	0.0136627	0.0144789	0.546588
L-Valine	0.0135734	0.000515803	0.000712613	0.0690775	0.142265	0.530334	0.121723	0.0247667	0.00075648	0.603443	0.0306387	0.0151292	0.665903
L-Valine-1	0.0286314	0.000189157	0.00140724	0.0680546	0.155173	0.573624	0.564585	0.0157284	0.000582474	0.204795	0.0125172	0.0224981	0.599423
Leu-Ala	0.0372148	0.0293478	0.00851486	0.0226498	0.366132	0.965042	0.0932727	0.0273122	0.00372891	0.940865	0.318415	0.135282	0.0902557
Leu-Val	0.024471	0.0470482	0.00119598	0.167344	0.387979	0.943559	0.594404	0.285571	0.138344	0.342029	0.181174	0.0877322	0.353288
Lys-Leu	0.0375819	0.0141046	0.0539936	0.300399	0.663156	0.557449	0.1985	0.108997	0.0148941	0.802581	0.0632676	0.210765	0.411831
Lys-Pro	0.568166	0.00175914	0.041325	0.970689	0.584394	0.296031	0.699308	0.0293668	0.0449997	0.589361	0.114143	0.100317	0.331022
Lys-Thr	0.0783958	0.00623059	0.0411478	0.385076	0.910891	0.640693	0.268108	0.0985315	0.0403189	0.625734	0.128239	0.474281	0.623355
Lys-Val	0.227296	0.0193378	0.283735	0.764933	0.375582	0.687459	0.329595	0.491645	0.339469	0.399563	0.100537	0.311583	0.956865
Met-Val	0.0190422	0.0220267	0.138676	0.122728	0.366924	0.748495	0.524664	0.192607	0.17784	0.885707	0.0879385	0.24359	0.236923
Metformin	0.623258	0.229343	0.0700601	0.282064	0.346359	0.871267	0.00794608	0.249921	0.736027	0.758227	0.323748	0.853113	0.287943
N-Acetyl-D-glucosamine	0.0037112	0.000457373	0.00342287	0.472887	0.157068	0.901226	0.431295	0.0380677	0.00400638	0.638064	0.00312554	0.0390913	0.591048
N-Acetyl-DL-methionine	0.0556763	0.000185389	0.0059209	0.181587	0.601659	0.845775	0.192478	0.0229881	0.0013179	0.792485	0.0180959	0.453395	0.116109
N-Acetyl-L-alanine	0.0973496	0.220399	0.235298	0.634542	0.0386954	0.623851	0.35973	0.120871	0.198067	0.17781	0.079898	0.121223	0.955687
N-Acetylcadaverine	0.727802	0.0119142	0.456674	0.900641	0.515357	0.175883	0.190939	0.167544	0.0682806	0.307141	0.629614	0.865868	0.0718899
N-Acetylmannosamine	0.0127313	0.0019816	0.0173696	0.139318	0.0686833	0.727165	0.765829	0.0883317	0.0235241	0.920929	0.00585453	0.063997	0.130913
N-Acetylmannosamine-1	0.0271468	0.00781811	0.0756129	0.369478	0.00426254	0.277082	0.468847	0.0781601	0.169043	0.10566	0.111955	0.152462	0.667905
N-Acetylneuraminic acid	0.0199504	0.00821289	0.171786	0.972231	0.0341877	0.72131	0.96202	0.130308	0.159732	0.352417	0.0125091	0.265628	0.961243
N-Acetylneuraminic acid-1	0.0415984	0.0108729	0.109434	0.933554	0.0326824	0.614015	0.701185	0.446469	0.308087	0.438075	0.0112616	0.456595	0.760691
N-Acetylputrescine	0.364329	0.00146054	0.283157	0.794141	0.711002	0.520525	0.644785	0.0613416	0.0286596	0.614545	0.771734	0.422844	0.591634
N1-Methyl-2-pyridone-5-carboxamide	0.113908	0.0172498	0.0064826	0.0524763	0.116939	0.231868	0.561728	0.163328	0.087247	0.974614	0.458981	0.247584	0.215534
Nname,cis-9,10-Epoxystearic acid	0.545714	0.00907926	0.0185487	0.960412	0.0440565	0.520113	0.965715	0.918766	0.352782	0.154	0.00820951	0.181849	0.386436
Norethindrone Acetate	0.0600493	0.139937	0.128651	0.544906	0.629618	0.563007	0.0694234	0.88972	0.163292	0.113488	0.211869	0.0659974	0.544753
Ornithine	0.0153924	0.00116791	0.0030685	0.199981	0.143744	0.622357	0.473286	0.0140881	0.00450623	0.738715	0.0744377	0.0235011	0.896777
Ornithine-1	0.563298	0.101681	0.0610849	0.510881	0.35928	0.890056	0.597042	0.07614	0.0779122	0.560938	0.0611553	0.477697	0.670527
Oxyquinoline	0.368283	0.308121	0.0583277	0.0404189	0.628568	0.852382	0.556744	0.849073	0.1211	0.782909	0.389282	0.325926	0.132026
PC16:0/16:0	0.343208	0.0434689	0.473562	0.0864362	0.274428	0.153576	0.954633	0.387487	0.0857194	0.625884	0.0556671	0.950679	0.50911
Phe-Glu	0.00404125	0.011953	0.0624713	0.151781	0.11507	0.561722	0.307034	0.0440991	0.0331983	0.70113	0.0664473	0.0303813	0.919722
Phe-Ile	0.00901631	0.0849065	0.162672	0.272797	0.516315	0.517231	0.122247	0.0263997	0.0110325	0.856822	0.210606	0.0644593	0.7209
Phe-Pro	0.0449088	0.000342164	0.00165821	0.724882	0.0987762	0.389842	0.611052	0.0400548	0.0182097	0.63309	0.104316	0.00129914	0.947946
Phe-Val	0.0297764	0.0592575	0.453208	0.231313	0.639712	0.689169	0.27965	0.210139	0.0843311	0.435194	0.103896	0.245763	0.676867
Phenyllactic acid	0.00882371	1.31323e-05	0.000642667	0.176816	0.0682157	0.786027	0.199705	0.0108384	0.000213032	0.658118	0.00371847	0.00999683	0.847844
Phenylpyruvate	0.044366	0.0249239	0.0910301	0.652615	0.174892	0.515177	0.987224	0.0127438	0.073322	0.486119	0.447678	0.371535	0.914189
Pro-Ala	0.00392553	0.0906393	0.025548	0.741732	0.0467612	0.464944	0.116824	0.198706	0.231648	0.256256	0.292398	0.0312304	0.192792
Pro-Arg	0.210002	0.0051709	0.0895304	0.778427	0.525671	0.667217	0.93568	0.289934	0.272326	0.726642	0.163915	0.052911	0.634489
Pro-Glu	0.0172244	0.000175201	0.000396919	0.117027	0.104243	0.530195	0.216885	0.0430579	0.0165114	0.605952	0.119237	0.0145457	0.616626
Pro-Gly	0.0369313	0.0645845	0.0424244	0.615011	0.00907821	0.815198	0.847428	0.204558	0.374719	0.0979458	0.853035	0.000524587	0.177666
Pyridoxamine PM	0.172741	0.0216242	0.00861967	0.326095	0.438934	0.423495	0.433412	0.112505	0.0243667	0.923774	0.822753	0.231525	0.707792
Riboflavin	0.0848451	0.00699473	0.021766	0.113289	0.0352229	0.239668	0.770502	0.115797	0.0566983	0.327915	0.131388	0.0571355	0.63721
Ribothymidine	0.134455	0.348635	0.404311	0.422673	0.162528	0.596597	0.787165	0.362847	0.430491	0.267644	0.796647	0.545316	0.590169
S-Methyl-5'-thioadenosine	0.270893	0.035491	0.147873	0.171791	0.546604	0.341251	0.133554	0.0458806	0.0503778	0.653996	0.442973	0.00912553	0.623206
Sarcosine	0.0481556	0.00115605	0.000957359	0.218347	0.280583	0.314468	0.445981	0.073771	0.0105706	0.370006	0.0536253	0.010108	0.660523
Ser-Ile	0.00699322	0.0208628	0.0450756	0.489176	0.3419	0.511627	0.317566	0.136712	0.0780233	0.874233	0.0859515	0.0687075	0.420382
Ser-Lys	0.58652	0.000349753	0.0425834	0.867725	0.670993	0.496074	0.553056	0.0531688	0.0380924	0.714477	0.0401451	0.457799	0.996291
Ser-Pro	0.0847659	0.00387968	0.000675911	0.323102	0.0260206	0.695712	0.333525	0.0476458	0.0735692	0.482409	0.0532134	0.0143367	0.586807
Ser-Val	0.0615364	0.0181626	0.0464758	0.120433	0.26376	0.88989	0.577382	0.349519	0.143374	0.891369	0.0272651	0.143372	0.903134
Tetrahydro-L-biopterin	0.0441784	0.000524888	0.0017705	0.956645	0.0874946	0.708078	0.122879	0.0112072	0.00569783	0.914405	0.039412	0.0105347	0.269478
Thr-Glu	0.552772	0.312603	0.0472386	0.361538	0.77691	0.861318	0.58042	0.707599	0.425168	0.739352	0.135735	0.568988	0.430154
Thr-Leu	0.0194388	0.02452	0.107274	0.336817	0.239477	0.210701	0.395976	0.462213	0.115866	0.709913	0.0281101	0.206068	0.704803
Thr-Thr	0.0669276	0.0394087	0.048592	0.0672116	0.495844	0.500107	0.623707	0.173745	0.0134662	0.652624	0.23086	0.220469	0.0790517
Thymine	0.00356874	0.285467	0.0787791	0.0513867	0.207789	0.464425	0.284531	0.326514	0.159667	0.509507	0.887543	0.338324	0.818974
Thymine-1	0.00130448	0.0576403	0.00223148	0.0623906	0.0483524	0.990586	0.732721	0.147239	0.0211552	0.0898452	0.217938	0.111074	0.824565
Triethanolamine	0.00705185	0.189965	0.369461	0.817112	0.258396	0.510128	0.380648	0.76019	0.264914	0.943381	0.579967	0.281538	0.861277
Trp-Ile	0.140893	0.0249385	0.533817	0.775459	0.823518	0.541354	0.330866	0.158678	0.0410846	0.362211	0.00664243	0.471149	0.4314
Tyr-Ile	0.01175	0.0148173	0.09661	0.0791517	0.742531	0.865627	0.239332	0.0639534	0.00618291	0.440085	0.185453	0.322221	0.225352
Tyr-Pro	0.0331104	0.000219512	0.00316176	0.775294	0.128586	0.296031	0.307236	0.00313007	0.00156704	0.682594	0.194749	0.00131515	0.916703
Tyr-Val	0.0102844	0.0661288	0.298816	0.23604	0.298101	0.429425	0.130159	0.237859	0.103818	0.494387	0.121218	0.375939	0.449567
Tyramine	0.208364	0.00194051	0.103839	0.917507	0.945559	0.694464	0.020168	0.00958091	0.00328654	0.708342	0.805654	0.102927	0.41402
Uracil	0.00679612	0.0197516	0.0120863	0.0824935	0.156055	0.321294	0.929314	0.0638902	0.0316764	0.502593	0.507891	0.154083	0.894103
Uracil-1	0.0129209	0.00232824	0.0003743	0.133039	0.0290353	0.777444	0.849906	0.0346047	0.00682677	0.0785968	0.091302	0.159088	0.259277
Uridine	0.00343635	0.00386232	0.0721291	0.257349	0.889032	0.241043	0.545714	0.148756	0.00406341	0.300011	0.0903786	0.0495033	0.963095
Urocanic acid	0.194916	0.000568371	0.00584961	0.0493411	0.0489095	0.505105	0.25242	0.0959322	0.0445266	0.908555	0.0300192	0.208327	0.201643
Urocanic acid-1	0.231372	0.00394099	0.00769964	0.176957	0.0236605	0.965546	0.236431	0.33074	0.135709	0.36751	0.0236594	0.335865	0.437283
Val-Ala	0.00166373	0.00580398	0.00386775	0.277598	0.0579433	0.751215	0.0605014	0.0600984	0.00305859	0.317058	0.0286636	0.0228611	0.753933
Val-Glu	0.143425	0.0344304	0.00652839	0.102719	0.363202	0.755702	0.729229	0.140584	0.0987254	0.708342	0.0391985	0.166889	0.462428
Val-Ile	0.0692547	0.118539	0.313688	0.407782	0.460577	0.353278	0.788951	0.480759	0.197617	0.99361	0.0330393	0.351012	0.49705
Val-Val	0.131099	0.165816	0.368324	0.449464	0.765614	0.34614	0.842478	0.518453	0.318436	0.393756	0.056553	0.507045	0.626356
Vigabatrin	0.110707	0.179683	0.420217	0.642704	0.262937	0.066043	0.728753	0.154565	0.0357323	0.692696	0.0881842	0.793517	0.898784
Xanthine	0.0631783	0.129149	0.0420628	0.0945891	0.1064	0.94943	0.723527	0.0676403	0.0720608	0.515648	0.518727	0.297033	0.500018
Xanthine-1	0.0474565	0.263298	0.0198313	0.154127	0.0491134	0.945907	0.523699	0.135856	0.0779122	0.293873	0.642182	0.601224	0.195761

## Sheet: supplement-8-B-FIA vs FMA-Heatm
ID	Eubacterium_coprostanoligenesgroup	Dialister	unculturedbacterium	Holdemanella	Parasutterella	Escherichia_Shigella	Clostridiumsensustricto1	RuminococcaceaeUCG_002	RuminococcaceaeNK4A214group	Lachnospira	Megasphaera	Fusobacterium	Enterococcus
S-2-Hydroxyglutarate	0.240265	0.272956	-0.162655	0.0278831	0.141547	-0.0282031	-0.0631851	0.294654	0.364652	0.108469	-0.00823491	0.072167	-0.0670356
1-Aminocyclopropanecarboxylic acid	0.226094	0.0783605	-0.183732	-0.0271463	0.201634	-0.0264803	-0.174162	0.137907	0.183243	0.254513	0.112358	0.0125822	-0.00766201
1-Methylxanthine	0.0460412	0.353095	-0.240865	-0.149815	0.286179	0.153102	0.0486253	0.0236746	0.0200083	-0.0838185	0.106356	0.154776	-0.10841
1-O-cis-9-Octadecenyl-2-O-acetyl-sn-glycero-3-phosphocholine	-0.0770503	-0.33181	0.0934113	0.141257	-0.269225	-0.0679374	0.0124203	-0.17717	-0.201862	-0.159717	-0.286575	-0.276896	0.00732767
1-Oleoyl-sn-glycero-3-phosphocholine	0.0187277	-0.458187	0.209542	0.235731	-0.261555	-0.178277	-0.119674	-0.198427	-0.198888	-0.0849024	-0.329787	-0.204815	0.0396196
1-Palmitoyl-2-hydroxy-sn-glycero-3-phosphoethanolamine	-0.220342	-0.409337	0.313339	0.159959	-0.157361	-0.187446	-0.19828	-0.163277	-0.364985	0.0252623	-0.193758	-0.37602	0.00156026
1-Palmitoyl-2-hydroxy-sn-glycero-3-phosphoethanolamine-1	-0.247211	-0.444265	0.349394	0.16693	-0.17198	-0.146656	-0.220259	-0.218351	-0.426845	-0.0514139	-0.246349	-0.391379	-0.0183331
1-Palmitoyl-sn-glycero-3-phosphocholine	-0.0965837	-0.256033	0.126767	0.276536	-0.253856	-0.146184	-0.0808291	-0.2171	-0.164346	-0.0431877	-0.109622	-0.252541	-0.0197819
1-Palmitoylglycerol	-0.0523764	-0.322167	0.419836	0.319891	-0.349129	-0.183223	-0.190167	-0.0604646	-0.14595	-0.146293	-0.274097	-0.457964	-0.15402
1-Stearoyl-2-hydroxy-sn-glycero-3-phosphocholine	-0.217647	-0.319583	0.22931	0.320939	-0.324393	-0.0820806	0.0351491	-0.252417	-0.243296	-0.136233	-0.146972	-0.262173	-0.000863718
1,3,510-Estratrien-3,17.beta.-diol 17-glucosiduronate	0.0270634	0.257978	-0.0927431	0.13933	0.130541	0.244297	0.18511	0.0719684	0.0797555	-0.0512471	0.0999913	0.212191	0.210106
1,7-Dimethyluric acid	0.0857472	0.0724974	-0.246266	-0.310993	0.0466357	0.129623	0.167132	0.0887518	0.0452133	-0.208407	-0.0666609	0.171552	-0.0474209
2'-Deoxy-D-ribose	0.243766	0.330337	-0.320522	-0.166193	0.230844	0.0407625	0.182525	0.39063	0.300486	0.0651428	0.165647	0.322278	-0.0138473
2-Hydroxy-3-methylbutyric acid	0.161103	0.352595	-0.126906	-0.0181637	0.145799	0.0596293	0.0204782	0.291292	0.312047	-0.126895	0.164977	0.121628	-0.0125936
2-Hydroxyadenine	0.21623	0.285266	-0.215417	0.0988943	0.0691754	-0.158132	0.100724	0.0996721	0.191608	0.052859	0.200122	0.0935134	0.138251
2-Oxoadipic acid	-0.119979	0.0017784	0.253338	0.134315	-0.142659	-0.107672	-0.052293	-0.0428198	-0.0551619	-0.00022233	0.055467	-0.198423	0.0497891
2,3-Dihydroxy-3-methylbutyric acid	0.403784	0.338229	-0.0934948	-0.0155001	0.172035	0.0870544	0.0096417	0.22752	0.279089	-0.00486348	0.0636461	0.263272	0.123707
25-hydroxyvitamin D3	0.0216452	-0.0317332	0.179528	0.125389	-0.0917985	0.092306	-0.0330374	0.0966989	0.0351257	-0.0761203	-0.153393	-0.158536	0.0312331
2E-Eicosenoic acid	-0.0784395	-0.0888086	0.0270628	0.136497	-0.0797921	-0.176026	-0.142847	0.148939	0.0636098	0.155298	0.00142366	-0.0837369	-0.0300072
4-Guanidinobutyric acid	-0.0782173	-0.02562	-0.132196	-0.309179	0.140741	0.123899	-0.103947	-0.0938646	-0.0781715	0.0335719	-0.0197079	0.14659	0.115125
4-Hydroxycinnamic acid	0.346351	0.476249	-0.38804	-0.188721	0.27659	0.101392	0.0935273	0.336807	0.470641	0.135316	0.323004	0.306081	-0.0872633
5-L-Glutamyl-L-alanine	0.186138	0.113456	-0.0734483	-0.0369791	0.0562241	-0.0166162	-0.0860251	0.110398	0.134362	0.181394	0.236244	0.148441	0.0576183
9-Decen-1-ol	-0.135567	-0.252282	0.281069	0.11992	-0.170812	-0.216538	-0.293141	0.0979771	-0.0913436	-0.113611	-0.225971	-0.28002	-0.0522967
9,10-DiHOME	-0.0475416	-0.232636	0.19615	-0.0147633	-0.214891	-0.0697713	-0.178941	-0.208458	-0.190302	-0.219523	-0.145744	-0.248665	0.0104761
Acamprosate	0.0524875	0.29463	-0.179222	-0.0661373	0.121008	-0.0518492	-0.0754387	0.206513	0.161373	-0.0586396	0.130447	0.0521222	-0.0341865
Acetyl-DL-Leucine	0.215535	0.2729	-0.235575	-0.172626	0.101415	-0.00205618	0.259242	0.339474	0.40264	-0.100076	0.215615	0.178234	-0.0716607
Acetylcholine	0.331708	0.438625	-0.30067	-0.165797	0.212696	-0.0571564	0.104003	0.289541	0.441712	0.0539707	0.273734	0.229922	-0.178455
Adenosine	0.125036	0.216742	-0.0990076	0.117851	0.186682	-0.0875267	-0.0316481	0.155413	0.150424	0.0633363	0.133322	0.220782	0.101334
Adipic acid	0.192778	0.404307	-0.230368	-0.260016	0.242406	-0.0183112	0.0101696	0.293959	0.32722	0.0627249	0.281634	0.20684	-0.0301465
Ala-Leu	0.315536	0.431177	-0.323306	-0.125276	0.260665	-0.0836922	0.186249	0.257419	0.326442	-0.0120614	0.337073	0.224369	-0.086929
Ala-Lys	0.2294	0.330559	-0.281403	-0.127628	0.0316278	-0.0372336	0.170161	0.276036	0.277949	-0.0664768	0.159646	0.0645887	-0.137247
Ala-Pro	0.198086	0.199847	-0.285134	-0.00937938	0.186209	0.104671	0.052821	0.192786	0.154564	0.0147016	0.0873179	0.210774	-0.0222895
Ala-Val	0.295281	0.430761	-0.320912	-0.151175	0.134376	-0.00483481	0.0209783	0.231077	0.24752	0.058195	0.311196	0.236314	-0.0542192
Alpha-D-Glucose	0.184026	0.148024	0.0883161	-0.126154	0.108085	0.0881936	-0.0893038	0.132989	0.128109	-0.0554992	0.0558299	0.288437	-0.182272
Amlodipine	-0.162075	-0.371518	0.156669	0.2705	-0.194575	-0.244825	-0.202059	-0.200428	-0.260164	-0.0648649	-0.251569	-0.202357	0.134406
Arachidonic Acid peroxide free	-0.129121	0.36107	-0.161514	0.189911	-0.0422445	0.0710217	0.0849692	-0.0454874	0.0362373	-0.123616	0.218546	0.0039916	0.0263852
Arg-Ala	0.0327596	0.0911983	-0.118275	0.0295833	0.0164809	0.153575	-0.172106	0.0572969	0.0822843	-0.224859	0.0372944	0.0258008	0.0418485
Arg-Ile	0.409369	0.408364	-0.387511	-0.190535	0.200661	-0.183667	0.219536	0.437813	0.461776	0.124366	0.25478	0.254942	-0.031261
Arg-Val	0.258075	0.133574	-0.0623949	-0.118021	0.0784859	-0.257329	0.0355104	0.0602979	0.104099	0.137345	0.220947	0.075609	0.0214815
Asp-Pro	0.268634	0.45827	-0.438685	-0.133975	0.180178	0.0764956	0.0748274	0.279343	0.302904	0.157938	0.230829	0.215026	-0.116379
Benzoic acid	0.113116	0.0980618	-0.0169003	-0.260157	0.134154	-0.0338992	0.0399005	0.164666	0.216618	0.120336	0.0307343	0.0832451	0.038923
Betaine aldehyde	0.121091	-0.00408475	-0.287389	-0.325048	0.254996	-0.245575	0.091749	0.0461821	0.0832291	0.0310707	0.136867	0.107137	-0.0543028
Bilirubin	0.161519	0.38594	-0.0127797	0.186822	-0.0511381	0.042902	0.139707	0.100978	0.12822	-0.153658	0.0939338	-0.0166606	-0.0731652
Caproic acid	0.0743272	-0.0631886	0.0951932	0.0250494	0.052889	-0.16016	0.115339	0.151828	0.112741	0.0458278	-0.12157	0.0838236	-0.0196426
Chenodeoxycholate	0.23015	0.319166	-0.333747	-0.213515	0.372919	-0.0141154	0.0849137	0.26231	0.235292	0.189648	0.110543	0.118186	-0.019169
Cholesteryl sulfate	-0.141958	0.00797499	-0.0755643	0.0565313	0.0327673	0.0737448	0.0570722	0.122708	-0.104321	0.199013	-0.103788	-0.0446886	0.041347
Cytidine	0.195474	0.158388	-0.0772627	-0.00368374	-0.109085	-0.0843869	-0.0951666	0.127681	0.213672	0.00569721	0.189263	0.0662953	0.0263573
Cytidine-1	0.168021	0.164974	-0.070497	0.0697077	-0.0972458	-0.125233	-0.0920824	0.0777759	0.176935	0.0481901	0.158836	-0.0154168	0.0268867
Cytosine-2	0.181053	0.153192	-0.0482509	0.0653156	-0.107696	-0.137348	-0.105336	0.100311	0.193914	0.0314042	0.163135	0.00937159	0.0317068
D-Alanyl-D-alanine D-Ala-D-Ala	0.337293	0.382605	-0.339065	-0.22604	0.192546	0.0365945	0.116979	0.228076	0.389384	0.104273	0.197107	0.194374	-0.142876
D-Allose	0.128676	0.288823	-0.0549331	0.149333	0.0838498	-0.0864431	-0.137096	0.0549072	0.0381826	0.0161467	0.136476	0.14445	0.0441889
D-Aspartic acid	0.281888	0.439125	-0.425516	-0.144828	0.159918	0.0619078	0.157768	0.252417	0.370543	0.0892656	0.268598	0.310275	0.066562
D-galacturonic acid	0.10014	0.158777	-0.0101346	0.0222441	0.0522776	0.0475145	-0.0246461	0.0138657	0.0448242	-0.117112	0.262763	-0.0605393	-0.00624106
D-Lyxose	0.288334	0.179451	-0.341738	-0.162283	0.23304	0.0207008	-0.0314536	0.254863	0.239683	0.191593	0.0238952	0.168197	0.00785704
D-Mannose	0.189889	0.248475	-0.0625619	0.150523	0.0929379	-0.165717	-0.143653	0.0935868	0.0671947	0.0375182	0.136029	0.131578	0.095204
D-Pipecolinic acid	0.165437	0.229302	-0.265561	-0.0911301	0.156055	0.0694379	0.0835244	0.130182	0.266639	0.0857917	0.139798	0.10491	-0.0954826
D-Proline	0.325845	0.274095	-0.342573	-0.20748	0.255023	0.076051	-0.0706039	0.186284	0.303738	0.138373	0.299164	0.166606	-0.0833348
D-Ribose	0.313119	0.232442	-0.345719	-0.149928	0.271226	0.0285365	-0.00666861	0.366817	0.322662	0.252651	0.0754541	0.198597	0.00782918
D-Sorbitol	0.338932	0.505009	-0.417302	-0.227769	0.267197	0.13293	0.143848	0.280177	0.416201	0.131508	0.307232	0.339199	-0.0587607
D-Tagatose	0.233902	0.327225	-0.14066	-0.177075	0.110003	0.127067	0.123981	0.211904	0.261887	-0.181366	0.0854476	0.175052	-0.0736389
Deoxyguanosine	0.174162	0.0774991	-0.0997037	0.0974775	0.11356	-0.15477	0.0491532	-0.0147549	0.0594136	0.0748697	0.0851964	-0.000752041	0.120614
Deoxyguanosine-1	0.258492	0.213574	-0.156697	-0.0210257	0.0834329	-0.243158	0.0517373	0.10773	0.188051	0.106274	0.0841356	-0.0444572	0.0255493
Diethanolamine-2	0.200475	0.105592	-0.215027	0.01465	-0.0620883	-0.0093084	0.0851359	0.223102	0.331221	0.0403807	0.0362336	0.148355	-0.157642
Dihydrothymine-3	0.323317	0.491254	-0.311362	-0.134202	0.0909647	0.0999472	0.111977	0.264755	0.394275	0.0307927	0.292521	0.322018	-0.0637758
Dimethylaminopurine	0.343878	0.494866	-0.516143	-0.288777	0.249298	0.1269	0.127954	0.268617	0.37888	0.194706	0.254082	0.38302	0.0729423
Dimethylglycine	0.300449	0.45024	-0.2706	-0.291129	0.133821	0.00825252	0.205643	0.292181	0.43721	-0.0259849	0.299555	0.232525	-0.0202556
DL-Indole-3-lactic acid	0.294475	0.540577	-0.432281	-0.13848	0.318251	0.16719	0.192695	0.272257	0.418869	0.127201	0.433156	0.383483	0.00768987
DL-lactate	0.238514	0.35115	-0.0954716	0.0970524	0.14113	-0.105254	-0.0220342	0.181616	0.133222	-0.0334607	0.198643	0.109943	0.00819139
DL-Methionine sulfoxide	0.324873	0.328503	-0.353905	-0.201756	0.179511	0.0630193	0.141847	0.1832	0.373044	0.03888	0.238477	0.363265	0.0030648
DL-Methionine sulfoxide-1	0.310563	0.336478	-0.360893	-0.202124	0.200189	0.028731	0.0800511	0.233633	0.376462	0.0714514	0.250509	0.31418	-0.0289763
DL-Serine	0.34599	0.470135	-0.423734	-0.216151	0.218782	0.108311	0.162909	0.241803	0.378991	0.0633641	0.276749	0.386867	0.0250478
Dopamine	0.315703	0.490948	-0.442639	-0.221308	0.246936	0.123927	0.136929	0.294737	0.420064	0.159244	0.328252	0.314932	-0.0656147
gamma-L-Glutamyl-L-valine	0.215813	0.269093	-0.330601	-0.156672	0.0665907	0.00644641	0.0386779	0.215933	0.27278	-0.0140068	0.19574	0.204584	-0.112367
Glu-Pro	0.304867	0.408586	-0.437349	-0.206431	0.267725	0.0626302	0.171883	0.253835	0.330693	0.0743139	0.188565	0.292052	-0.020172
Gly-Arg	0.121063	0.206794	-0.178219	-0.118503	0.0850449	-0.066687	0.0246183	0.0362621	0.148617	-0.0129507	0.145018	0.156858	-0.0565874
Gly-Glu	0.223593	0.402862	-0.27358	-0.131481	0.190323	0.0732168	0.0241459	0.247805	0.322162	0.126784	0.347039	0.272181	-0.0402604
Gly-Val	0.295614	0.434984	-0.360058	-0.236015	0.172146	0.0203673	-0.0053071	0.189424	0.274781	0.0815952	0.350891	0.220695	-0.0478945
Glycylproline	0.268134	0.299993	-0.330239	-0.13185	0.166366	-0.142238	0.120063	0.145021	0.279144	-0.00341833	0.28021	0.0962034	-0.185031
Guanosine	0.214507	0.151525	-0.0776247	-0.0644655	0.0309886	-0.0752452	0.0269523	0.0137824	0.159566	0.0484958	0.141473	0.0815386	0.00529375
Heptadecanoic acid	0.06488	-0.250365	0.241366	0.0822608	-0.131486	-0.0788296	-0.119924	0.0731633	-0.00411282	0.0223164	-0.393461	-0.00361558	-0.0196426
His-Ile	0.356882	0.509344	-0.229032	-0.0632187	0.200078	-0.0285087	0.189778	0.267311	0.357232	0.0580282	0.342516	0.312589	0.00877648
His-Pro	0.281443	0.441626	-0.407641	-0.0257579	0.227481	0.0936953	0.158102	0.243303	0.266806	0.02743	0.24861	0.45377	0.121338
His-Thr	0.161797	0.187621	-0.146061	-0.167185	0.148523	0.0415683	0.225621	0.143826	0.189551	-0.0255124	0.127934	0.188444	0.0516837
His-Val	0.106475	0.346426	-0.291733	-0.0412863	0.0579195	0.0597127	0.119201	0.0846393	0.125802	0.104662	0.304859	0.167445	0.14594
Histamine	-0.0823296	0.288295	-0.190943	-0.0179937	0.0586421	0.227375	0.222176	0.114094	0.168626	-0.2061	0.0865921	0.144739	-0.0701283
Hydroxyisocaproic acid	0.223454	0.351761	-0.141133	-0.0165485	0.120369	0.0809136	0.0791898	0.292931	0.358427	-0.14382	0.133685	0.0873524	-0.0309267
Hypoxanthine	0.272857	0.360986	-0.441831	-0.276196	0.28037	0.137653	0.0119757	0.247221	0.275142	0.237782	0.206291	0.351521	0.0434088
Hypoxanthine-1	0.14118	0.056075	-0.0941074	-0.053981	-0.0589478	-0.0838034	-0.049959	0.0387907	0.114909	0.132009	0.182005	-0.00355773	-0.0711035
Ile-Ala	0.28939	0.214658	-0.144084	-0.125701	0.0916317	-0.100392	0.179219	0.178698	0.250188	-0.147766	0.205398	0.0763611	-0.112423
Ile-Glu	0.225733	0.316721	-0.31732	-0.124425	0.213891	0.0652144	0.129677	0.283789	0.264332	0.117529	0.17137	0.215807	-0.0803815
Ile-Ile	0.255991	0.216242	-0.0795179	-0.066024	0.0780134	-0.131346	0.070076	0.16072	0.200723	-0.00616967	0.23697	0.172825	-0.0269146
Ile-Met	0.349991	0.292991	-0.217477	-0.196854	0.093327	-0.0571008	0.14068	0.277204	0.317021	-0.0038352	0.172766	0.203832	-0.0826104
Ile-Pro	0.253518	0.345537	-0.35513	-0.0882965	0.153136	0.0681041	0.15185	0.229966	0.295568	0.0267352	0.258744	0.440725	0.0833905
Ile-Thr	0.2865	0.190149	-0.240224	-0.131481	0.0100053	-0.0827753	0.21648	0.362399	0.42162	-0.113805	0.0415374	0.0279123	-0.17096
Indole	0.32465	0.565085	-0.430861	-0.113403	0.312971	0.00883603	0.22212	0.267395	0.444908	0.0555826	0.336654	0.32439	-0.0509315
Indolelactic acid	0.263521	0.0881417	-0.153857	-0.163501	0.347906	-0.19028	-0.0634352	0.204568	0.266833	0.201487	0.259916	0.230703	-0.00479224
Inosine	0.224704	0.0878916	-0.244568	-0.132105	0.130013	-0.118897	0.153322	0.0928921	0.258774	0.0961023	0.103146	0.000578493	-0.20041
Inosine-1	0.133733	0.126711	-0.179973	-0.129129	0.0180929	-0.0832199	0.051654	0.0443759	0.201667	0.0997429	0.187337	-0.00439655	-0.167645
Isobutyric acid	0.120202	0.0128934	-0.176354	-0.195153	-0.0186487	0.00305649	0.237125	0.239969	0.287759	-0.030765	-0.0839402	0.191076	0.0254379
Isoetharine	0.133789	0.389191	-0.342851	-0.106772	0.157083	0.173664	0.215424	0.216961	0.223565	0.146266	0.173659	0.178494	-0.0367776
ketoisocaproic acid	0.398116	0.276568	-0.353237	-0.133748	0.237903	0.131346	0.0499868	0.307908	0.346561	0.217189	0.0519497	0.217571	0.03792
L-Alanine	0.354659	0.538909	-0.411483	-0.217794	0.240488	0.073578	0.20292	0.305213	0.448353	-0.0179532	0.298271	0.298965	-0.0918048
L-Arginine	-0.043596	0.111983	-0.0674343	-0.0415413	0.00155638	0.141099	0.123675	0.0109203	0.171627	-0.0551657	-0.0132038	0.0995586	-0.177034
L-Aspartate	0.304644	0.457075	-0.435539	-0.0792571	0.183402	0.0859707	0.12901	0.240108	0.363207	0.149072	0.283839	0.289189	0.0654475
L-Carnitine	-0.241821	0.0688572	0.335056	0.166052	0.0448292	0.00958626	0.023229	-0.0992831	-0.102459	-0.172556	-0.0280545	-0.11379	-0.0741683
L-Citrulline	0.326456	0.414727	-0.369302	-0.201161	0.222562	0.0530162	0.119174	0.305574	0.36568	0.0483846	0.218602	0.310853	-0.00169957
L-Citrulline-1	0.251573	0.299687	-0.283074	-0.133663	0.118841	-0.133291	-0.0708818	0.238218	0.222898	0.0992427	0.24018	0.0542626	-0.0113676
L-Fucose	0.335515	0.313109	-0.0482787	-0.018447	0.0717601	-0.0283142	-0.0604899	0.347088	0.310824	0.0202043	0.371213	0.131694	0.0621598
L-Glutamate	0.317092	0.199208	-0.248215	-0.169792	0.286901	0.0532107	-0.063852	0.214655	0.2665	0.18773	0.106468	0.172651	-0.0145439
L-Glutamate-1	0.263438	0.147134	-0.248856	-0.0792571	0.254857	-0.00739115	-0.134011	0.194481	0.254745	0.248843	0.137453	0.0782412	-0.0172465
L-Glutamine	0.291335	0.421202	-0.33951	-0.132955	-0.00800422	-0.0751341	0.124203	0.267367	0.393636	-0.0391023	0.222873	0.197874	0.0153797
L-Histidine	0.217675	0.464245	-0.30919	-0.0145083	0.111198	0.152213	0.190083	0.174419	0.285035	0.0176197	0.263294	0.256301	0.050012
L-Histidine-1	0.0546548	0.0665509	-0.120753	0.112524	0.0542786	-0.0382895	0.0134762	-0.0341503	0.0984299	0.0725353	0.210674	0.0776338	0.124821
L-Leucine	0.307979	0.447183	-0.429107	-0.237658	0.22259	0.107283	0.185554	0.274258	0.395081	0.0756757	0.260921	0.35048	-0.0579805
L-Malic acid	0.142292	0.215964	-0.107333	-0.0859162	0.157889	0.223346	-0.184971	0.0998666	0.0591635	0.146154	0.0461434	0.0826956	-0.134294
L-Methionine	0.290251	0.512011	-0.409645	-0.215074	0.256496	0.11498	0.162964	0.281872	0.366347	0.0644758	0.304357	0.372752	-0.0114791
L-Methionine-1	0.297587	0.507704	-0.408587	-0.198724	0.270004	0.087888	0.1344	0.312354	0.383743	0.138373	0.319459	0.358463	-0.0171908
L-Norleucine	0.288195	0.353484	-0.260494	-0.211759	0.0722048	0.00380672	0.118562	0.0600478	0.198861	-0.0125895	0.273036	0.250227	-0.00376135
L-Phenylalanine	0.307117	0.46116	-0.370666	-0.25704	0.18293	0.118064	0.114922	0.306324	0.415368	0.0307372	0.290985	0.353662	-0.0675929
L-Phenylalanine-1	0.0715764	0.0773324	-0.113736	-0.0116463	0.228176	-0.0292312	0.0767446	0.106008	0.112074	0.17553	0.202858	0.276259	0.13396
L-phenylalanyl-L-proline	0.218786	0.417006	-0.40068	-0.0597333	0.193213	0.207035	0.0833576	0.245749	0.258663	0.0459946	0.184853	0.437312	0.0249921
L-Pipecolic acid	0.314453	0.206905	-0.300169	-0.222271	0.17084	-0.156492	0.00594618	0.377376	0.312325	0.130675	0.124836	0.150032	0.0139588
L-Pyroglutamic acid	0.321233	0.238361	-0.262108	-0.165513	0.273617	0.0897496	-0.0557107	0.209375	0.260192	0.186535	0.108673	0.179882	-0.0131229
L-Pyroglutamic acid-1	0.287334	0.431705	-0.325645	-0.145451	0.0636169	0.0139487	0.110921	0.174503	0.341309	0.0532759	0.286966	0.29373	-0.0817188
L-Serine	0.363245	0.440597	-0.389682	-0.250636	0.214669	0.14046	0.13365	0.213238	0.413506	0.12356	0.310889	0.386838	-0.0874026
L-Threonine	0.29842	0.471052	-0.428272	-0.146896	0.195992	0.0980855	0.08383	0.230188	0.338891	0.105635	0.264773	0.322134	-0.0366383
L-Threonine-1	0.243627	0.254088	-0.253032	0.00833093	0.144965	-0.0573786	0.0539602	0.307853	0.315298	0.14596	0.131926	0.284763	-0.0158813
L-Tryptophan	0.29642	0.514873	-0.419502	-0.171237	0.274728	0.18589	0.199475	0.262032	0.396165	0.0786771	0.384026	0.400722	0.0196983
L-Tryptophan-1	0.33532	0.55561	-0.455641	-0.178095	0.323643	0.121732	0.174968	0.290097	0.429095	0.0919614	0.447979	0.349149	-0.0597637
L-Tyrosine	0.336431	0.477499	-0.412402	-0.225218	0.258108	0.104393	0.133817	0.268339	0.382576	0.08229	0.291432	0.331563	-0.0218994
L-Tyrosine-1	0.311646	0.474248	-0.415353	-0.296881	0.279231	0.0726055	0.0901096	0.238135	0.36204	0.0975474	0.316779	0.314237	-0.0793784
L-Valine	0.317065	0.434901	-0.424987	-0.236326	0.191712	0.0826086	0.201976	0.28968	0.423121	0.0684222	0.279373	0.312299	-0.0568939
L-Valine-1	0.282694	0.463883	-0.403075	-0.237176	0.18582	0.074106	0.0758555	0.310576	0.431207	0.166053	0.320575	0.294222	-0.069181
Leu-Ala	0.269634	0.281487	-0.336754	-0.293906	0.118757	0.00577954	0.218647	0.284984	0.368876	-0.00978253	0.131005	0.195068	-0.220638
Leu-Val	0.290251	0.257451	-0.408448	-0.180588	0.113477	0.00933619	0.0701316	0.14013	0.193581	0.124811	0.174971	0.222344	-0.121951
Lys-Leu	0.269134	0.315387	-0.250053	-0.13593	0.0573914	-0.0772458	0.168355	0.209014	0.312992	0.0329605	0.241297	0.163916	-0.107909
Lys-Pro	0.0751608	0.395554	-0.264252	0.00484554	0.072038	0.137153	0.0509037	0.281455	0.259803	-0.0710901	0.206096	0.214187	-0.127663
Lys-Thr	0.229011	0.349288	-0.264475	-0.114168	0.0147578	-0.061491	0.145265	0.215294	0.265527	0.0642535	0.198587	0.0941497	-0.0646952
Lys-Val	0.158213	0.301243	-0.14066	-0.039416	0.11645	-0.0530162	0.128037	0.0905024	0.125469	0.110748	0.214052	0.132851	0.00713263
Met-Val	0.301949	0.295214	-0.193421	-0.201444	0.118563	0.0422629	0.0837466	0.170557	0.176296	-0.0189537	0.222203	0.152867	-0.155023
Metformin	0.0647133	-0.157527	0.235519	-0.141144	-0.123704	-0.0213676	-0.339571	-0.150856	-0.0444352	0.0405753	-0.129581	-0.0244124	-0.139449
N-Acetyl-D-glucosamine	0.369052	0.438513	-0.37203	-0.0944455	0.184987	-0.0163661	0.103502	0.268478	0.366208	0.0619746	0.375344	0.267119	-0.0707691
N-Acetyl-DL-methionine	0.248378	0.464439	-0.351288	-0.174808	0.0687585	-0.0256467	0.170605	0.293209	0.405252	-0.0346835	0.304273	0.0986331	-0.205008
N-Acetyl-L-alanine	0.216035	0.160556	-0.155556	-0.0626236	0.267641	0.0646031	0.120341	0.202429	0.168515	0.176308	0.227898	0.202241	-0.00732767
N-Acetylcadaverine	0.0458745	0.322695	-0.0979218	0.0164635	-0.0856285	0.177082	0.171189	0.180505	0.236988	-0.134065	0.0635344	-0.022272	-0.23404
N-Acetylmannosamine	0.319843	0.391469	-0.306127	-0.193113	0.236653	0.0459863	0.0392615	0.221935	0.292122	-0.0130897	0.351728	0.240653	-0.197234
N-Acetylmannosamine-1	0.285278	0.340229	-0.23112	-0.117936	0.363887	0.142599	0.0953056	0.229188	0.179881	0.210964	0.207324	0.187027	0.0565317
N-Acetylneuraminic acid	0.29981	0.338229	-0.178748	0.00459051	0.273922	-0.0470144	-0.00627961	0.197538	0.183827	0.122171	0.320603	0.146012	0.00640823
N-Acetylneuraminic acid-1	0.26391	0.326586	-0.208762	0.0109946	0.276174	-0.066437	0.0505703	0.100144	0.133806	0.101994	0.325097	0.0979389	-0.0401489
N-Acetylputrescine	0.119201	0.401834	-0.140827	0.0344005	-0.0488313	0.0845814	0.0607399	0.243025	0.282646	-0.0663378	0.0382435	0.105401	-0.0706577
N1-Methyl-2-pyridone-5-carboxamide	0.206227	0.30644	-0.347724	-0.2516	0.204552	0.156687	-0.0764112	0.182283	0.222676	0.00419648	0.0974231	0.151594	-0.16224
Nname,cis-9,10-Epoxystearic acid	-0.079551	-0.334116	0.303148	-0.00654573	-0.260915	-0.0846648	-0.00566832	-0.0134489	-0.122079	-0.186341	-0.338245	-0.174705	-0.113844
Norethindrone Acetate	-0.24421	-0.192817	0.198377	0.0797105	-0.0635335	-0.0761622	-0.236041	0.0182839	-0.182298	-0.206461	-0.163526	-0.238918	-0.0797406
Ornithine	0.311535	0.409225	-0.376012	-0.167809	0.191017	0.0648809	0.0943609	0.315438	0.36179	0.0439658	0.232029	0.292168	0.0171072
Ornithine-1	0.0761055	0.213352	-0.243259	-0.0865396	-0.120452	0.0182278	0.0696314	0.230716	0.229373	-0.076565	0.243195	0.0934266	0.0560581
Oxyquinoline	0.118229	0.133796	-0.245821	-0.265399	0.0637281	-0.0245353	0.0773837	-0.0250917	0.202307	0.0363232	0.113167	0.129004	-0.196677
PC16:0/16:0	-0.124509	-0.261619	0.0943023	0.223235	-0.143381	-0.186529	0.00750219	-0.113593	-0.223732	-0.0642257	-0.248387	0.00815675	0.0869011
Phe-Glu	0.365884	0.322556	-0.242006	-0.187332	0.205581	0.0764122	0.134095	0.260865	0.275393	0.0505801	0.238533	0.279788	0.0132901
Phe-Ile	0.334403	0.2243	-0.182563	-0.143864	0.085434	-0.0852483	0.201698	0.286623	0.325969	-0.0237893	0.163972	0.240248	-0.0470865
Phe-Pro	0.259909	0.447072	-0.397562	-0.0463868	0.215141	0.113035	0.0669918	0.265866	0.303988	0.0628917	0.211763	0.405726	0.00860931
Phe-Val	0.280776	0.244946	-0.0986735	-0.156871	0.0616714	-0.0527106	0.141847	0.164138	0.224705	-0.102633	0.212014	0.152173	-0.0549157
Phenyllactic acid	0.335292	0.530295	-0.428188	-0.176706	0.237042	0.0357887	0.16791	0.32672	0.460581	0.0583061	0.36898	0.330117	-0.0252986
Phenylpyruvate	0.260548	0.289378	-0.220122	-0.0593083	0.177483	0.0856651	-0.00211173	0.319801	0.232903	0.0916557	0.0998797	0.117434	0.0142095
Pro-Ala	0.366968	0.220382	-0.288197	-0.0434398	0.257775	-0.0961405	0.204615	0.168278	0.15676	0.148878	0.138179	0.278429	0.170487
Pro-Arg	0.164187	0.35654	-0.221124	0.0370925	0.0835441	0.0566562	0.010642	0.13888	0.144004	-0.046078	0.182033	0.251153	0.0626334
Pro-Glu	0.306506	0.465995	-0.442722	-0.204504	0.211806	0.0826364	0.161769	0.262115	0.308406	0.0679497	0.203304	0.314035	-0.065949
Pro-Gly	0.270023	0.240139	-0.262888	-0.0662507	0.334121	-0.030815	-0.0253685	0.166139	0.11666	0.21566	0.0244256	0.43439	0.176366
Pyridoxamine PM	0.178358	0.296075	-0.336253	-0.128959	0.101804	0.105254	0.10303	0.207013	0.290454	-0.0126172	-0.029534	0.156801	-0.0493991
Riboflavin	0.224343	0.344703	-0.29577	-0.206573	0.272422	0.15413	0.0384557	0.20518	0.247381	0.128479	0.196996	0.246959	-0.0621319
Ribothymidine	0.195474	0.123126	-0.109643	-0.10544	0.182624	-0.0697157	-0.0355937	0.119568	0.103682	0.145404	-0.0339725	0.0796296	-0.0709363
S-Methyl-5'-thioadenosine	-0.144431	-0.272039	0.189106	0.178747	-0.0793752	-0.12501	-0.195918	-0.258781	-0.2538	0.0590565	-0.100913	-0.333906	0.0647231
Sarcosine	0.256214	0.409559	-0.415659	-0.161263	0.141575	0.132068	0.100251	0.23255	0.327775	0.117807	0.250425	0.329654	0.0578691
Ser-Ile	0.344712	0.297742	-0.259714	-0.0910168	0.124844	-0.0863875	0.131233	0.19437	0.22929	0.0208713	0.223571	0.236633	0.105959
Ser-Lys	0.071632	0.446433	-0.262693	0.0219608	0.055974	0.0895829	0.0781061	0.250889	0.268445	0.0482179	0.26575	0.0976785	-0.000612961
Ser-Pro	0.224399	0.367405	-0.426629	-0.129753	0.287318	0.0515435	0.127009	0.25678	0.232708	0.0924338	0.250844	0.314671	-0.0715771
Ser-Val	0.242849	0.304106	-0.258099	-0.202663	0.146577	-0.0182556	0.0733825	0.122902	0.191191	-0.0180088	0.285067	0.191192	-0.0160484
Tetrahydro-L-biopterin	0.260771	0.434373	-0.395334	-0.00716913	0.222506	-0.0493484	0.201364	0.325303	0.352786	0.0141736	0.266699	0.327919	0.144854
Thr-Glu	0.0781617	0.132574	-0.257236	-0.119892	-0.037353	-0.0230348	-0.072799	0.0494331	0.104877	0.0438547	0.194846	0.0750016	-0.103758
Thr-Leu	0.301004	0.290156	-0.210015	-0.126154	0.154192	-0.163939	0.111588	0.0967267	0.205141	-0.0490238	0.283588	0.165594	-0.0499284
Thr-Thr	0.238125	0.266704	-0.255733	-0.237885	0.0896306	0.0887493	0.06463	0.177948	0.31741	-0.0593066	0.157022	0.160532	-0.228523
Thymine	0.370497	0.14016	-0.228725	-0.252733	0.164976	0.0962516	0.14043	0.128849	0.183854	0.08682	-0.0186472	0.125764	-0.0301744
Thymine-1	0.405591	0.246474	-0.387344	-0.242079	0.255996	0.00155603	0.0450131	0.189396	0.297096	0.220913	0.161404	0.207824	-0.0292271
Triethanolamine	0.344378	0.17156	-0.11794	0.0304901	0.148217	-0.0866932	0.115228	-0.0402356	0.146228	0.00936566	0.0728859	0.141297	0.0230418
Trp-Ile	0.192362	0.28935	-0.0819124	-0.0376025	-0.0294044	-0.0804135	0.127704	0.184284	0.264555	-0.119725	0.346759	0.094815	-0.103479
Tyr-Ile	0.323289	0.31322	-0.216503	-0.228449	0.0433006	-0.0223124	0.154239	0.240691	0.34959	-0.101549	0.173296	0.129987	-0.158868
Tyr-Pro	0.275525	0.459743	-0.374926	-0.0376308	0.19841	0.137153	0.134039	0.375292	0.399472	0.0538873	0.169751	0.405321	0.0137916
Tyr-Val	0.328929	0.238805	-0.136372	-0.155312	0.136572	-0.103921	0.197613	0.154718	0.212061	-0.0899326	0.202244	0.116364	-0.0994668
Tyramine	0.16477	0.392192	-0.212048	0.0136582	0.00900475	-0.0517658	0.29931	0.331888	0.373517	-0.0493017	0.0324372	0.212596	-0.107407
Uracil	0.345851	0.300271	-0.322081	-0.226012	0.185431	0.130234	0.0116979	0.240747	0.277727	0.0882373	0.0871504	0.186304	-0.017553
Uracil-1	0.319204	0.385856	-0.444448	-0.196173	0.28201	0.0372614	-0.0249517	0.273313	0.345672	0.228861	0.219942	0.184105	-0.147946
Uridine	0.371886	0.367572	-0.233848	-0.14854	-0.0183986	0.153686	0.079551	0.188702	0.36568	0.136038	0.220556	0.254739	0.00610175
Urocanic acid	0.169688	0.431956	-0.351761	-0.254915	0.255385	0.0877212	0.150072	0.216933	0.260358	0.0151463	0.280378	0.164784	-0.167199
Urocanic acid-1	0.156851	0.366822	-0.340847	-0.17665	0.291848	0.00569618	0.155184	0.127737	0.194859	0.118419	0.291851	0.126401	-0.102169
Val-Ala	0.397449	0.352067	-0.36752	-0.142447	0.246185	-0.0417905	0.243793	0.244165	0.376129	0.131369	0.282639	0.293469	-0.0413191
Val-Glu	0.191167	0.273567	-0.347445	-0.212722	0.11948	-0.0410125	0.0456244	0.192509	0.215173	0.0493017	0.266978	0.180779	-0.0966806
Val-Ile	0.23618	0.203682	-0.132279	-0.10884	0.097079	-0.121954	0.0352881	0.0927809	0.168681	0.00105607	0.275632	0.122525	-0.0893808
Val-Val	0.197141	0.18123	-0.118219	-0.0994894	0.0392985	-0.12376	0.0262021	0.0850006	0.130999	-0.11211	0.247522	0.0873235	-0.064138
Vigabatrin	-0.208033	-0.175561	-0.105996	-0.0611218	0.146827	0.238879	0.0457078	-0.18609	-0.271697	0.0520809	-0.222035	0.0345071	0.0167728
Xanthine	0.241376	0.198124	-0.263334	-0.217794	0.210528	0.00836367	-0.0466247	0.237524	0.233903	0.0855694	0.0849452	0.136871	-0.0887679
Xanthine-1	0.256992	0.146718	-0.300086	-0.186284	0.255162	-0.00894718	0.0839411	0.194787	0.229373	0.137761	0.0612175	0.0688407	-0.169372

## Sheet: supplement-8-A-PIA vs PMA-H (2)
ID	Dorea	RuminococcaceaeUCG_005	CAG_56	LachnospiraceaeNK4A136group	Eubacterium_eligensgroup	ErysipelotrichaceaeUCG_003	Eubacterium_ruminantiumgroup	Barnesiella	Klebsiella	Holdemanella	Veillonella	Citrobacter	Ruminococcus2	RuminococcaceaeUCG_013	RuminococcaceaeNK4A214group	Faecalibacterium	Eubacterium_halliigroup	Coprococcus2	Roseburia	Lachnospira	Collinsella	Lachnoclostridium	Ruminococcus1	Enterococcus	Others
.beta.-Cryptoxanthin	0.813558	0.610681	0.521132	0.221564	0.243703	0.310133	0.0388678	0.0224583	0.708373	0.0912753	0.501978	0.238629	0.607928	0.0270978	0.577329	0.865464	0.894388	0.0840728	0.164792	0.818128	0.312864	0.261252	0.203689	0.484326	0.483029
1-Aminocyclopropanecarboxylic acid	0.576071	0.267544	0.609496	0.603895	0.0623667	0.87574	0.53745	0.264938	0.399973	0.748932	0.296703	0.0740181	0.410189	0.708836	0.0278342	0.0464999	0.492592	0.00420163	0.298422	0.0177272	0.0355482	0.0466118	0.0225896	0.821481	0.165319
25-hydroxyvitamin D3	0.565433	0.234384	0.77999	0.71291	0.93885	0.162003	0.583636	0.681299	0.352802	0.436018	0.230593	0.0269598	0.395246	0.958489	0.699894	0.474078	0.803595	0.521688	0.462626	0.0127618	0.0941241	0.115509	0.48656	0.443875	0.146177
3-Aminobutanoic acid	0.152823	0.715103	0.524302	0.348033	0.38646	0.0743946	0.864259	0.558038	0.860977	0.796316	0.132468	0.0290121	0.422129	0.167116	0.851042	0.196932	0.239583	0.401231	0.480651	0.0215394	0.17315	0.333991	0.99731	0.204246	0.585943
3,4-Dihydroxyhydrocinnamic acid	0.446602	0.427724	0.702221	0.708193	0.924943	0.108018	0.79246	0.931563	0.830115	0.505896	0.405245	0.912846	0.490577	0.861802	0.567682	0.127866	0.149378	0.544088	0.319333	0.667033	0.690344	0.260707	0.974616	0.35641	0.769538
4-Hydroxybutanoic acid lactone	0.895054	0.640174	0.37847	0.674869	0.949418	0.180998	0.99445	0.0700706	0.257298	0.847099	0.200738	0.788581	0.623543	0.289608	0.719539	0.87675	0.383423	0.854175	0.463402	0.0818427	0.368588	0.109492	0.899549	0.987877	0.0210352
Adenine	0.552195	0.0982072	0.311914	0.739837	0.17162	0.905224	0.373595	0.00672759	0.695848	0.520722	0.0902645	0.187924	0.0832597	0.487085	0.0397335	0.979829	0.869109	0.0341955	0.917767	0.142316	0.0863902	0.507492	0.0520752	0.362338	0.562304
Adipic acid	0.457838	0.765942	0.357287	0.898875	0.299692	0.44164	0.737887	0.942137	0.206388	0.607009	0.873918	0.0327032	0.356478	0.428141	0.534036	0.202518	0.603213	0.954288	0.926468	0.437862	0.134881	0.250581	0.751676	0.431195	0.720686
Ala-Pro	0.101008	0.895035	0.748928	0.61307	0.0882682	0.165732	0.896024	0.614115	0.193546	0.501545	0.678456	0.0854035	0.375791	0.930311	0.36584	0.42622	0.493395	0.0186966	0.946244	0.293717	0.0593655	0.947913	0.269544	0.432441	0.422278
Chenodeoxycholate	0.437775	0.172786	0.218955	0.600801	0.971084	0.685881	0.494333	0.999832	0.573021	0.912273	0.815354	0.975686	0.331058	0.599204	0.606267	0.391029	0.757627	0.816803	0.288988	0.357223	0.429691	0.896209	0.426415	0.528169	0.624609
D-4-Hydroxyphenylglycine	0.520245	0.274536	0.0717585	0.886376	0.555656	0.0412008	0.744266	0.884903	0.565268	0.878584	0.383519	0.363563	0.0679717	0.720652	0.540182	0.202976	0.143419	0.941871	0.343323	0.173032	0.0503526	0.89821	0.945231	0.100249	0.243909
D-Aspartic acid	0.0952847	0.410231	0.105046	0.641852	0.117448	0.224616	0.699216	0.199819	0.213267	0.720958	0.669818	0.0542413	0.183213	0.197474	0.573288	0.338136	0.110022	0.312637	0.804579	0.101388	0.176928	0.565676	0.277799	0.212109	0.457728
D-Mannitol 1-phosphate	0.411647	0.0665419	0.562503	0.0018947	0.243269	0.0319488	0.0741858	0.494264	0.566557	0.146031	0.537418	0.939078	0.837362	0.168581	0.126291	0.418601	0.825034	0.778213	0.0247606	0.732851	0.164912	0.719539	0.566265	0.979965	0.466253
D-Mannose	0.707917	0.29742	0.180878	0.336331	0.190613	0.321879	0.074079	0.198537	0.57923	0.198116	0.400462	0.951945	0.481815	0.762907	0.0499848	0.429686	0.877412	0.748931	0.0700033	0.719862	0.341311	0.808796	0.149343	0.348124	0.125169
D-Proline	0.571747	0.593594	0.892868	0.320699	0.422284	0.970752	0.740437	0.78801	0.264292	0.685367	0.753127	0.175633	0.241288	0.927296	0.719539	0.332999	0.607051	0.662863	0.954298	0.640056	0.0822503	0.589674	0.376453	0.875892	0.618339
Dimethylaminopurine	0.0760353	0.579617	0.716207	0.212281	0.353723	0.390154	0.932475	0.754249	0.106691	0.271607	0.00762175	0.0135447	0.376365	0.298659	0.768053	0.834737	0.682028	0.153937	0.247923	0.329012	0.687854	0.425655	0.690077	0.965493	0.759882
DL-Methionine sulfoxide	0.133937	0.738712	0.620945	0.21063	0.518097	0.0747522	0.890189	0.827096	0.234444	0.883432	0.895884	0.000802598	0.0345474	0.0885954	0.44744	0.393383	0.340386	0.463956	0.68871	0.132613	0.0407719	0.265366	0.806353	0.63549	0.702754
Dopamine	0.271625	0.699717	0.285779	0.827471	0.395272	0.220461	0.759001	0.636448	0.312999	0.858069	0.865621	0.0736682	0.274053	0.23757	0.968062	0.0447224	0.213457	0.532621	0.918436	0.138697	0.153693	0.730462	0.699437	0.949352	0.480387
Enoxolone	0.799028	0.326223	0.346591	0.00630847	0.0510852	0.407148	0.00706677	0.291615	0.0541737	0.369397	0.239992	0.052152	0.625188	0.132167	0.386273	0.0851667	0.96118	0.00742606	0.00120213	0.088309	0.00757526	0.0884635	0.164285	0.465549	0.793178
Erucamide	0.705407	0.778372	0.883209	0.696916	0.62557	0.378293	0.669274	0.793053	0.592763	0.0643696	0.582284	0.199744	0.188736	0.065209	0.929974	0.447763	0.23634	0.4059	0.967395	0.365064	0.34446	0.615159	0.723185	0.179299	0.829474
His-Pro	0.0370876	0.782258	0.209047	0.917418	0.248858	0.418794	0.223856	0.0109674	0.0190317	0.455244	0.249209	0.0497035	0.967561	0.0154286	0.784055	0.679405	0.621461	0.334284	0.738768	0.812398	0.275955	0.406888	0.916587	0.0638228	0.199183
Ile-Pro	0.901225	0.855993	0.749088	0.537373	0.0988655	0.801785	0.983016	0.409426	0.047686	0.92455	0.204322	0.0395731	0.277163	0.802924	0.538362	0.0413348	0.406586	0.277372	0.517242	0.0345917	0.02248	0.0619294	0.301156	0.634133	0.71816
Isobutyric acid	0.521345	0.944722	0.68709	0.538911	0.798824	0.517059	0.565892	0.424695	0.983188	0.661032	0.755532	0.886705	0.468308	0.625613	0.399589	0.322455	0.268471	0.79981	0.4147	0.717968	0.901151	0.318637	0.417816	0.253988	0.325386
L-Aspartate	0.324002	0.533172	0.182784	0.903882	0.286635	0.281606	0.942703	0.170773	0.419534	0.975324	0.547522	0.055744	0.140935	0.117189	0.7104	0.581005	0.290435	0.39046	0.595874	0.120793	0.244312	0.780491	0.465295	0.111703	0.733677
L-Citrulline	0.637366	0.29643	0.653839	0.258159	0.476065	0.609092	0.300249	0.934079	0.267882	0.357862	0.795929	0.24164	0.835715	0.953621	0.291644	0.0109865	0.893388	0.366605	0.165055	0.0172645	0.197995	0.23248	0.309115	0.932391	0.454649
L-Glutamine	0.215435	0.786473	0.431571	0.805197	0.0739616	0.955468	0.912054	0.346119	0.225608	0.713347	0.185846	0.0590777	0.439904	0.468017	0.353549	0.0136007	0.617584	0.32623	0.281277	0.157756	0.425481	0.105586	0.0848932	0.966503	0.930822
L-Histidine	0.630891	0.698936	0.729809	0.586311	0.305001	0.893379	0.445708	0.0067986	0.0030365	0.344468	0.366898	0.159183	0.997983	0.279881	0.259347	0.406719	0.892888	0.263872	0.375244	0.256745	0.0287309	0.173361	0.384662	0.345935	0.950941
L-Malic acid	0.056351	0.127453	0.284815	0.275968	0.976126	0.0461342	0.415639	0.899084	0.233263	0.301237	0.95547	0.127402	0.931488	0.720494	0.783082	0.715637	0.257062	0.844262	0.766959	0.0456001	0.362603	0.575162	0.959833	0.216559	0.715952
L-Pyroglutamic acid	0.351285	0.491172	0.464597	0.553698	0.0477256	0.327646	0.495405	0.235595	0.15336	0.873071	0.224471	0.0098208	0.835386	0.686342	0.102017	0.00874749	0.621311	0.0258618	0.200997	0.0058052	0.043705	0.0551906	0.0797139	0.662737	0.529652
L-Tryptophan	0.0866327	0.641536	0.147837	0.991257	0.189957	0.460252	0.786287	0.458116	0.0612083	0.691933	0.397134	0.0577254	0.702582	0.352237	0.886379	0.0258791	0.253837	0.40434	0.940542	0.168982	0.179154	0.488802	0.548352	0.760159	0.18154
L-Tyrosine	0.241036	0.549578	0.17333	0.827635	0.513033	0.111796	0.632897	0.389882	0.303969	0.687397	0.850393	0.0890844	0.333825	0.349156	0.972263	0.111347	0.112713	0.533735	0.822905	0.109938	0.277563	0.874074	0.753277	0.890054	0.490201
Ornithine	0.978819	0.404094	0.995124	0.222214	0.39409	0.750555	0.235771	0.947343	0.0994553	0.377789	0.844449	0.123352	0.350728	0.842296	0.299441	0.0134971	0.366805	0.584701	0.16192	0.01115	0.121374	0.153648	0.483245	0.790255	0.659102
Pro-Ala	0.50917	0.404453	0.808783	0.967053	0.498127	0.866113	0.598393	0.377435	0.247789	0.468883	0.360933	0.979	0.201275	0.174193	0.135703	0.801969	0.71831	0.786638	0.282425	0.192134	0.785542	0.324996	0.573592	0.346153	0.0318435
Stachyose	0.661231	0.970076	0.67841	0.496411	0.986212	0.0526129	0.778672	0.106265	0.25838	0.126062	0.14358	0.103892	0.0211918	0.736508	0.806182	0.94356	0.106763	0.870082	0.907739	0.926292	0.231758	0.352334	0.870592	0.928701	0.689643
Tyramine	0.55262	0.286455	0.501507	0.7523	0.737749	0.890547	0.829746	0.686735	0.377954	0.523352	0.420282	0.0495625	0.422375	0.761299	0.530976	0.737176	0.226382	0.0477352	0.158064	0.443653	0.409479	0.613376	0.47285	0.750362	0.831118
Val-Phe	0.0291199	0.0192366	0.721416	0.0105811	0.000456162	0.144217	0.0116001	0.385318	0.983525	0.0199877	0.128984	0.0478131	0.573037	0.829288	0.00459912	0.314996	0.0743125	0.0143881	0.303815	0.432239	0.0401186	0.891042	0.143741	0.210222	0.256087

## Sheet: supplement-8-A-PIA vs PMA-Heatm
ID	Dorea	RuminococcaceaeUCG_005	CAG_56	LachnospiraceaeNK4A136group	Eubacterium_eligensgroup	ErysipelotrichaceaeUCG_003	Eubacterium_ruminantiumgroup	Barnesiella	Klebsiella	Holdemanella	Veillonella	Citrobacter	Ruminococcus2	RuminococcaceaeUCG_013	RuminococcaceaeNK4A214group	Faecalibacterium	Eubacterium_halliigroup	Coprococcus2	Roseburia	Lachnospira	Collinsella	Lachnoclostridium	Ruminococcus1	Enterococcus	Others
.beta.-Cryptoxanthin	-0.0310933	0.0670613	0.0844589	0.160157	0.152831	0.133246	0.267413	0.294305	-0.0492963	0.219959	-0.088364	-0.154468	0.0675781	-0.285365	0.0733927	-0.0223395	0.0175053	0.224887	0.181662	0.0303178	0.132503	0.147341	0.166454	0.0920312	0.0923034
1-Aminocyclopropanecarboxylic acid	0.0736346	-0.145434	0.0672836	-0.0683369	-0.2421	0.0206191	-0.0811885	-0.14622	0.110653	-0.0421871	0.136964	0.232356	-0.108286	-0.0492143	-0.284067	-0.258072	-0.0903054	-0.364427	-0.136482	-0.305206	-0.271958	-0.257944	-0.294031	0.0297494	-0.181439
25-hydroxyvitamin D3	0.0756908	0.155856	-0.036824	0.0484944	-0.0101165	0.182849	0.072183	0.0541195	0.122074	0.10245	-0.15711	0.285612	0.111759	0.00686388	0.0507997	-0.0941928	0.0327878	0.0843466	-0.096638	-0.31974	-0.218094	-0.205338	0.0915634	-0.100714	-0.189886
3-Aminobutanoic acid	0.186865	0.0481074	-0.0838197	0.123279	-0.113838	0.232062	-0.0225416	-0.0771308	0.023092	-0.034029	0.196457	0.282049	0.105563	0.180684	-0.0247607	-0.168936	0.154158	-0.110359	-0.0928036	-0.296258	-0.178191	-0.126888	0.000444617	-0.166252	-0.0717422
3,4-Dihydroxyhydrocinnamic acid	0.100115	-0.104302	0.0503863	-0.0493282	-0.0124232	0.209582	-0.0346879	-0.0113248	0.0282884	-0.0875591	0.109427	0.0144328	-0.0907247	0.0229537	-0.0752546	0.198777	0.188419	-0.0798722	0.130759	0.0566895	-0.0525006	0.147508	0.00419608	-0.121168	0.0386218
4-Hydroxybutanoic acid lactone	-0.0173944	0.0615864	0.115752	-0.0552753	-0.00836553	-0.17504	0.000917227	-0.23551	0.148556	-0.025424	0.16753	-0.0353513	-0.0646604	0.138973	0.0473259	-0.0204501	0.114563	0.024234	0.0964712	0.22648	0.118154	0.208729	-0.0166454	0.0020037	0.29736
Adenine	0.078275	-0.215497	0.132761	-0.0437701	-0.178817	-0.0157006	-0.116933	-0.346254	0.0515193	-0.0845418	0.220632	0.172341	-0.225464	0.0914535	-0.266281	0.00333426	0.0217289	-0.273911	0.0136149	-0.191688	-0.223267	-0.087232	-0.252015	-0.119693	-0.076299
Adipic acid	0.0976701	-0.0392418	0.120949	0.0167577	-0.136127	0.101206	0.0441103	-0.00957178	0.165479	-0.0677508	-0.0209239	0.276142	0.121151	0.104209	-0.0818686	-0.16688	0.0684654	0.00755923	0.01217	-0.102041	-0.195264	-0.150648	-0.0417107	0.103525	-0.0471242
Ala-Pro	0.213763	0.0173976	-0.0421878	-0.0666139	-0.221978	0.181265	-0.0172328	-0.0664182	0.170203	-0.0884531	0.0546301	0.223952	-0.1164	0.0115324	-0.118829	-0.10464	0.0901387	-0.302786	0.00889136	-0.137806	-0.244845	0.00861482	-0.144834	-0.103246	0.105529
Chenodeoxycholate	-0.10206	0.178339	-0.161053	0.0689205	-0.0047803	0.0532985	0.0899439	2.7825e-05	0.0742223	0.014528	-0.0307885	0.00401927	-0.127654	-0.0692223	0.0678903	-0.112754	0.0406791	0.0305426	-0.13915	-0.120965	-0.103861	-0.0172019	-0.104596	0.0830424	-0.0644624
D-4-Hydroxyphenylglycine	0.0846381	0.143349	-0.234145	-0.018842	-0.0775965	0.264408	-0.0429985	0.0190879	-0.0757228	0.0201436	-0.11454	0.119391	0.237246	0.0471301	0.0806458	-0.166713	0.19117	-0.00961579	-0.124479	-0.178238	-0.253827	0.0168684	0.00905908	-0.214229	-0.152765
D-Aspartic acid	0.217347	-0.108276	0.211328	-0.0612781	-0.204274	0.159117	-0.05092	-0.167868	0.163033	-0.0470763	0.0561862	0.249804	0.174169	0.168735	-0.0741708	-0.125813	0.208425	-0.132564	0.0326202	-0.21353	-0.176661	-0.0756437	-0.142389	-0.163441	0.0976938
D-Mannitol 1-phosphate	0.107951	0.238453	0.0762604	0.393013	0.15297	0.277302	0.232225	0.0899581	-0.0754727	0.189954	0.0811949	-0.0100786	0.0270646	0.180073	0.199586	0.106363	-0.0291478	0.0371292	0.289692	-0.0449903	0.181611	0.0473259	0.0755294	0.00331168	0.09586
D-Mannose	0.0493769	0.136763	0.175088	0.12628	0.171313	0.130078	0.232309	0.168341	0.0730274	0.168497	-0.110538	-0.00794719	0.0925586	-0.039766	0.254221	0.103862	0.0203395	0.0421872	0.235565	0.047269	0.124995	0.0319026	0.188434	0.123256	0.200167
D-Proline	0.0744682	0.0702851	0.0177589	-0.130393	-0.105528	-0.00483521	0.0436656	0.035449	0.146416	-0.0533904	0.0414588	0.177183	-0.153607	-0.0120326	-0.0473259	-0.127146	0.0677429	-0.0574446	-0.00755765	-0.0616081	-0.226186	-0.0710306	-0.11624	-0.0205936	-0.0656293
Dimethylaminopurine	0.230796	0.0729531	-0.0479128	0.16338	-0.121842	0.112961	-0.0111735	-0.0412644	0.210357	-0.144218	0.341257	0.317157	-0.116261	0.136416	-0.0388779	-0.0275076	-0.0539887	-0.186368	-0.151487	-0.128191	-0.0529455	-0.104767	-0.0525482	0.00570499	-0.040289
DL-Methionine sulfoxide	0.195729	0.0439664	0.0651437	0.163964	-0.0850727	0.231785	0.0182056	0.0287988	0.155836	-0.0193334	0.017256	0.421262	0.273397	0.221756	-0.0999319	-0.112198	0.125233	-0.0963524	-0.0527924	-0.196385	-0.26495	-0.146091	-0.0323181	-0.0624488	-0.0502917
Dopamine	0.144213	0.050831	0.14007	0.0287354	-0.111753	0.160535	0.0404414	0.0622722	0.132466	0.0235801	0.0223133	0.23263	0.143492	0.154812	-0.00528005	-0.260128	0.162966	-0.082151	-0.0135038	-0.193411	-0.186477	-0.0454084	-0.0508809	0.00837659	0.0928591
Enoxolone	0.0335663	0.128926	0.123645	0.348799	0.25305	0.108987	0.344294	0.138401	-0.249871	0.117956	-0.154026	-0.251935	-0.0643548	-0.196607	0.113882	0.224118	0.00641863	0.342305	0.40828	0.221951	0.341504	0.221846	0.181876	0.0960108	0.0345652
Erucamide	-0.0498215	-0.0371019	-0.0193708	-0.0513291	0.0642839	-0.115795	0.0562844	-0.0345864	0.0704431	0.240327	0.0724418	-0.167896	-0.17203	-0.239597	0.0115883	-0.0998611	-0.155214	-0.109275	-0.00539039	-0.11902	0.124188	0.066223	-0.0466848	0.175714	-0.0283968
His-Pro	0.269808	0.0364349	0.164527	-0.0136729	-0.151191	0.106319	-0.159375	-0.32622	0.301974	-0.0982316	0.15108	0.254523	0.0053629	0.311431	0.0361267	-0.0544596	0.0650477	-0.126812	0.0439567	-0.0312904	-0.142931	-0.109047	0.0138109	-0.240806	0.168102
Ile-Pro	-0.0163663	0.0239286	-0.04216	-0.0812039	-0.215086	-0.0330962	0.00280727	-0.108462	0.256735	-0.0124885	0.166224	0.26649	-0.142575	0.0329021	-0.0810071	-0.26424	-0.109117	-0.142514	-0.0852459	-0.273332	-0.294259	-0.242493	-0.135719	-0.0626992	0.0475688
Isobutyric acid	0.0844159	0.00914346	0.0530821	0.0808982	0.0336011	0.0852832	0.0756018	0.104984	0.00277882	-0.0577767	-0.041042	-0.018787	0.0954207	-0.0642759	-0.110742	-0.129925	0.145155	-0.0334329	0.107252	0.0476025	0.0163786	0.130945	-0.106541	0.149582	0.129147
L-Aspartate	0.129514	-0.082041	0.174337	0.015924	-0.139824	0.141277	-0.00947801	-0.179165	0.106151	-0.00407901	0.0791942	0.248312	0.192342	0.204416	-0.0489377	-0.0726869	0.138737	-0.112888	0.0698527	-0.20247	-0.152636	-0.036738	-0.0960651	-0.207467	0.0448458
L-Citrulline	-0.0621032	-0.137041	-0.0590851	-0.14829	-0.0937717	-0.0673595	-0.135972	0.0109074	0.145332	-0.120806	0.0340952	0.153493	0.0273424	-0.00766976	-0.138393	-0.326146	0.0176721	-0.118641	-0.18155	-0.306401	-0.168541	-0.156484	-0.133524	0.0111873	-0.0983607
L-Glutamine	0.162274	-0.0357123	0.103441	-0.0325149	-0.2324	-0.00736397	-0.0145645	-0.123765	0.158782	0.0484173	0.173143	0.245114	-0.101589	0.0954829	-0.121886	-0.316977	0.0657701	-0.128924	-0.141373	-0.184685	-0.104807	-0.211008	-0.224309	0.00553801	-0.0114476
L-Histidine	0.063298	-0.0509699	0.0455228	-0.0716717	-0.134654	-0.0176735	-0.100311	-0.345836	0.376391	-0.124186	0.118569	0.184064	-0.000333444	0.141779	-0.147925	-0.109086	-0.0177554	-0.146543	-0.116532	-0.148727	-0.282524	-0.178104	-0.114267	-0.123812	0.00811336
L-Malic acid	0.247718	0.198988	0.140348	0.142927	-0.00394653	0.258489	0.107038	0.0167228	0.156225	0.135697	0.00736367	0.199015	-0.0113371	0.0471579	0.0362934	-0.0480133	0.148629	0.0259015	0.0390664	-0.259104	-0.119628	-0.0738096	0.00664147	-0.161883	0.0479578
L-Pyroglutamic acid	0.122456	-0.0906009	0.0962148	-0.0779802	-0.256691	0.12855	-0.0897215	-0.155458	0.186626	0.0210656	0.159166	0.330859	-0.027398	0.0532159	-0.213147	-0.335649	0.0650754	-0.287612	-0.167435	-0.352058	-0.261335	-0.248857	-0.228033	-0.0574673	-0.0827452
L-Tryptophan	0.223099	0.0613362	0.189122	0.00144511	-0.171563	0.0971489	0.0357441	-0.0976099	0.243147	0.052217	0.111316	0.246393	0.0503223	0.122216	-0.0188414	-0.28758	0.149629	-0.109637	-0.00983607	-0.179906	-0.175771	-0.0910948	-0.0790307	0.0402411	0.174826
L-Tyrosine	0.153688	0.0787894	0.178117	0.0287076	-0.086101	0.207414	0.0629273	0.113025	0.134939	0.0530272	0.0248697	0.221425	0.126931	0.122994	0.00458531	-0.207669	0.206897	-0.0819287	0.0295082	-0.208473	-0.142458	-0.0208979	-0.0414328	0.0182281	0.090803
Ornithine	0.00350112	-0.109694	-0.000805959	-0.159934	-0.112031	0.0419052	-0.155401	0.00870921	0.214719	-0.115917	0.0258701	0.201116	0.122596	0.0262328	-0.136198	-0.31731	0.118592	-0.0719794	-0.182884	-0.32552	-0.202161	-0.186497	-0.0922581	-0.0350648	-0.0581273
Pro-Ala	-0.0868889	-0.10961	0.0319048	-0.00544694	-0.0891582	0.0222309	-0.0693757	-0.116002	-0.151529	-0.0952981	0.120042	0.00347119	-0.167334	-0.177766	-0.194862	-0.0330647	-0.0475423	-0.035684	-0.141039	-0.170735	0.0358717	-0.12925	-0.0741122	0.123757	-0.277466
Stachyose	-0.0577407	0.00494692	-0.0546384	-0.0895133	0.00227898	-0.251459	-0.0370504	-0.210607	0.148222	0.199704	0.191094	-0.212016	-0.297016	-0.0443512	0.0323473	-0.00933593	-0.210314	-0.021566	0.015282	0.0121994	0.156723	-0.122192	-0.0214806	-0.0117996	0.0526257
Tyramine	0.0781916	0.139875	0.0884609	-0.0416024	-0.0441344	-0.0181459	-0.0283507	0.0531457	0.115877	-0.0840109	-0.105981	0.254675	-0.105507	-0.0400439	0.08248	-0.0442345	0.158521	0.25668	-0.184551	0.100763	0.108449	-0.0665564	0.0944534	-0.0419386	-0.0281189
Val-Phe	-0.281868	0.301484	0.0469957	0.327734	0.438593	-0.190796	0.323837	0.11411	-0.00272324	0.299724	-0.198208	-0.256594	-0.0742192	0.0284281	0.361017	0.131926	-0.232126	0.314514	0.134982	0.103292	0.265784	0.0180633	0.191019	-0.164109	0.14893

## Sheet: supplement-7-E-FMA vs FIA-pathw
Pathway_Hierarchy1	Pathway_Hierarchy2	Map_ID	Map_Name	Pathway.Size	cpdName	up_numb	down_numb	Diff.Abundance.Score
Organismal Systems	Digestive system	hsa04974	Protein digestion and absorption	9	L-Serine|L-Methionine|L-Tryptophan|L-Tyrosine|L-Histidine|L-Valine|L-Threonine|Indole|Tyramine|DL-Serine	0	10	-1
Environmental Information Processing	Membrane transport	hsa02010	ABC transporters	13	L-Serine|L-Histidine|N-Acetyl-D-glucosamine|L-Valine|L-Threonine|Adenosine|Riboflavin|Inosine|Uridine|Deoxyguanosine|D-galacturonic acid|Cytidine|DL-Serine|D-Sorbitol	0	14	-1
Human Diseases	Cancer: overview	hsa05230	Central carbon metabolism in cancer	7	L-Serine|L-Methionine|L-Tryptophan|L-Tyrosine|L-Histidine|L-Valine|DL-lactate|DL-Serine	0	8	-1
Genetic Information Processing	Translation	hsa00970	Aminoacyl-tRNA biosynthesis	7	L-Serine|L-Methionine|L-Tryptophan|L-Tyrosine|L-Histidine|L-Valine|L-Threonine|DL-Serine	0	8	-1
Metabolism	Global and overview maps	hsa01230	Biosynthesis of amino acids	10	L-Serine|L-Methionine|L-Tryptophan|L-Tyrosine|L-Histidine|Phenylpyruvate|L-Valine|L-Threonine|ketoisocaproic acid|L-Citrulline|DL-Serine	0	11	-1
Organismal Systems	Digestive system	hsa04978	Mineral absorption	5	L-Serine|L-Methionine|L-Tryptophan|L-Valine|L-Threonine|DL-Serine	0	6	-1
Metabolism	Amino acid metabolism	hsa00260	Glycine, serine and threonine metabolism	6	L-Serine|L-Tryptophan|L-Threonine|Sarcosine|Betaine aldehyde|DL-Serine|DL-Serine	0	6	-1
Metabolism	Amino acid metabolism	hsa00400	Phenylalanine, tyrosine and tryptophan biosynthesis	4	L-Tryptophan|L-Tyrosine|Phenylpyruvate|Indole	0	4	-1
Metabolism	Amino acid metabolism	hsa00270	Cysteine and methionine metabolism	5	L-Serine|L-Methionine|S-Methyl-5'-thioadenosine|DL-Serine|1-Aminocyclopropanecarboxylic acid|DL-Methionine sulfoxide	1	5	-0.666667
Metabolism	Amino acid metabolism	hsa00290	Valine, leucine and isoleucine biosynthesis	3	L-Valine|L-Threonine|ketoisocaproic acid	0	3	-1
Metabolism	Global and overview maps	hsa01100	Metabolic pathways	44	L-Serine|L-Methionine|L-Tryptophan|L-Tyrosine|L-Histidine|N-Acetyl-D-glucosamine|PC(16:0/16:0)|Phenylpyruvate|S-Methyl-5'-thioadenosine|Thymine|L-Valine|L-Threonine|Adenosine|Sarcosine|ketoisocaproic acid|Riboflavin|DL-lactate|DL-lactate|Hypoxanthine|N-Acetylneuraminic acid|Inosine|Uridine|L-Citrulline|Deoxyguanosine|D-galacturonic acid|Cytosine|Indole|Cytidine|Tyramine|Bilirubin|Pyridoxamine (PM…	3	40	-0.860465
Metabolism	Global and overview maps	hsa01210	2-Oxocarboxylic acid metabolism	6	L-Methionine|L-Tryptophan|L-Tyrosine|Phenylpyruvate|L-Valine|ketoisocaproic acid	0	6	-1
Human Diseases	Substance dependence	hsa05034	Alcoholism	2	L-Tyrosine|Adenosine	0	2	-1
Metabolism	Nucleotide metabolism	hsa00240	Pyrimidine metabolism	4	Thymine|Uridine|Cytosine|Cytidine	0	4	-1
Environmental Information Processing	Signal transduction	hsa04071	Sphingolipid signaling pathway	2	L-Serine|Adenosine|DL-Serine	0	3	-1
Human Diseases	Neurodegenerative disease	hsa05012	Parkinson disease	2	L-Tyrosine|Adenosine	0	2	-1
Metabolism	Carbohydrate metabolism	hsa00051	Fructose and mannose metabolism	3	DL-lactate|D-Mannitol 1-phosphate|D-Sorbitol	1	2	-0.333333
Metabolism	Nucleotide metabolism	hsa00230	Purine metabolism	4	Adenosine|Hypoxanthine|Inosine|Deoxyguanosine	0	4	-1
Environmental Information Processing	Signal transduction	hsa04024	cAMP signaling pathway	2	Adenosine|DL-lactate	0	2	-1
Metabolism	Amino acid metabolism	hsa00360	Phenylalanine metabolism	3	L-Tyrosine|Phenylpyruvate|Phenyllactic acid	0	3	-1

## Sheet: supplement-7-POS-FMA_vs_FIA
ID	adduct	Name	VIP	Fold change	p-value	m/z	rt(s)	PI-1	PI-2	PI-3	PI-4	PI-5	PI-6	PI-7	PI-8	PI-9	PI-10	PI-11	PI-12	PI-13	PI-14	PI-15	PI-16	PI-17	PI-18	PI-19	PI-20	PI-21	PI-22	PI-23	PI-24	PI-25	PI-26	PI-27	PI-28	PI-29	PI-30	N-1	N-2	N-3	N-4	N-5	N-6	N-7	N-8	N-9	N-10	N-11	N-12
M131T255	(M+H-2H2O)+	Phenyllactic acid	2.18655	0.264174	2.58509e-12	131.048	254.821	60793.9	68987.6	39667.9	137404	75509.1	72200.8	234216	81342.7	112031	132127	109162	204984	143819	64078.5	74829.7	41823.1	94352.2	53543.1	144230	122176	128760	65084.7	115483	84040.6	83688.1	82615.7	116899	35884.5	173275	91151.5	39678.3	17120.5	42763.1	37040.4	52945.6	28782.1	28634.4	38787.8	33310.9	50916.4	37257.2	16750.7
M118T298	(M+H)+	L-Valine	5.88085	0.370839	1.68287e-09	118.086	298.066	646779	541076	784159	1.34711e+06	225644	1.5926e+06	1.99186e+06	747996	1.20353e+06	1.62335e+06	426096	1.75007e+06	1.24472e+06	2.37588e+06	570465	209649	772274	346584	1.51306e+06	1.2421e+06	873811	935227	1.20728e+06	1.54646e+06	510990	577711	1.33033e+06	1.07629e+06	886491	485882	497034	169055	332032	337533	513029	366179	400694	396991	389397	483936	318866	178003
M150T282_2	(M+H)+	L-Methionine	5.79343	0.316935	1.71934e-09	150.057	281.569	681692	764692	730198	653136	734339	1.9469e+06	1.83429e+06	634940	1.02218e+06	1.4292e+06	577980	1.63988e+06	1.22362e+06	807599	619386	356879	862836	286425	1.26413e+06	971393	1.11815e+06	502916	979798	857047	736975	778653	880631	787236	629901	745725	466781	184775	291100	359956	436667	264225	306771	344675	122540	510076	353850	162812
M118T255	(M+H)+	Indole	1.44358	0.238059	3.81798e-09	118.064	255.388	26893.5	31694.1	9282.15	46755.6	25525.5	24521.2	103997	22066.2	47916.6	48752.1	58647	79719	63320.7	24721.8	33192.1	19267.6	34303.1	14241	63142.8	39943.8	49946	44508.1	57250.3	30139.6	39963.7	29474.8	37614.6	5189.44	52596.5	29609	16058.5	6227.99	12351.7	12564.3	27832.6	9945.35	7424.37	14875.3	5111.63	21389.7	11262.8	11632.8
M106T376	(M+H)+	L-Serine	1.95801	0.232571	9.51062e-09	106.049	376.373	52935.6	64526.1	88065.9	106989	56742	180727	227708	49450.1	138008	171388	34081.2	155142	153194	75336	60347.6	31436.9	74356.1	19410.3	43574.4	95559.9	121042	31429.6	117589	94514.7	64339.8	73067.8	24590.7	88804.9	88612.5	72619.2	29723	23489.9	30007.3	51958.6	44633	14176.5	17531.6	14648.9	8188.08	34729.6	31749.7	5893.61
M245T409	(M+H)+	Pro-Glu	2.69784	0.322159	2.88024e-08	245.113	408.89	276887	282108	246365	174017	104946	933985	564247	171665	239150	200669	468835	547933	176988	578786	337497	120142	340332	62539.7	107214	274687	246265	175203	136427	140255	512922	306565	614751	185030	290943	233941	82113.5	113795	78663.8	170309	74993.8	84591.4	47366.3	173003	60777.8	82883	79718.3	58630.8
M454T199_2	(M+H)+	1-Palmitoyl-2-hydroxy-sn-glycero-3-phosphoethanolamine	9.79293	5.3601	4.67787e-08	454.292	199.228	146767	86024.9	427127	152969	544207	269823	137098	473291	173424	129097	893262	253794	226594	305468	337653	139508	837937	269192	55432.4	4.67669e+06	401362	154313	27374.5	165289	391348	207457	501385	259029	166548	516927	3.06631e+06	6.88736e+06	2.85067e+06	3.0997e+06	884509	2.41873e+06	7.0751e+06	772407	632142	2.87304e+06	723048	999897
M183T298	(M+H)+	D-Sorbitol	2.25025	0.265067	6.37132e-08	183.084	297.525	74421.7	70670.1	83779.5	97474.2	104048	238256	305118	68974.1	137824	170613	76455.5	239292	159778	94477.8	80981.3	27008.1	86985.9	21809.1	151973	138052	119712	104608	145522	118325	82876.7	72251.9	115497	118250	79208.4	84130.8	40661.8	20628.4	28041.8	36402.5	47653.5	29315.6	27187.1	35926.8	32795.9	55792.7	28725.6	16192.8
M147T298	(M+H-H2O)+	4-Hydroxycinnamic acid	1.76158	0.302162	7.71698e-08	147.043	298.253	51926.6	44910.2	60970.7	65262.9	54640.8	156092	201538	45718.8	92016.2	107424	45901.9	168760	105266	65444	57643	17462.2	64579.2	19631.9	106559	98703.6	91350	51038.4	96933.9	80947.8	55244.3	50979.2	108529	76322.8	56269.2	58643.7	27852.6	12343.8	16479.2	24061.6	26585.5	20136	16942	25505.9	21098.3	36815.1	19547.6	11452.6
M147T371	(M+NH4)+	L-Pyroglutamic acid	4.16145	0.236062	1.35196e-07	147.076	370.794	155716	148380	472476	186050	170693	1.05364e+06	1.29271e+06	241436	395768	687972	133080	955070	839719	214148	308725	189616	442679	159799	380369	170234	463595	145073	376883	372226	157609	438051	525972	551626	322390	403265	169544	30855.8	121907	130279	238862	68365.8	35294.5	195822	79762.9	212448	194894	38055.6
M164T69	(M+H)+	Dimethylaminopurine	3.3178	0.150022	1.38242e-07	164.092	69.226	123573	251722	372330	155997	435520	754144	452397	176308	438856	182121	452488	300695	421763	343781	356621	100296	104681	88935.9	464245	186737	90056.3	160494	94499.8	310548	248362	152327	191271	9826.3	606981	488425	187096	45396.2	5681.08	91330.5	57784	113580	113029	61424.5	20583.9	80003.4	14010	13968.7
M188T256	(M+H-H2O)+	DL-Indole-3-lactic acid	6.66296	0.1997	1.95613e-07	188.07	255.697	546466	633566	416001	989450	496736	973563	2.70795e+06	462191	1.0014e+06	1.14942e+06	1.44297e+06	1.81415e+06	1.36803e+06	671751	686021	393545	795354	235808	1.38656e+06	974420	1.08621e+06	1.38525e+06	1.46596e+06	801863	807221	680185	577508	510438	719487	615555	324171	135315	237390	249595	572879	206425	189576	296267	140850	472737	212381	148974
M116T309_2	(M+H)+	D-Proline	8.32875	0.321246	2.48663e-07	116.07	309.418	675559	981824	1.42107e+06	1.08181e+06	77842.5	3.26419e+06	4.23674e+06	1.27671e+06	2.36067e+06	2.52072e+06	379182	3.37403e+06	1.3808e+06	1.03915e+06	812318	231504	1.09345e+06	256945	2.34568e+06	2.87846e+06	1.13993e+06	266780	1.38627e+06	1.08061e+06	509404	536728	2.64196e+06	1.64218e+06	1.03187e+06	900927	460494	239507	407121	395693	543738	686718	586958	609754	833322	575213	422151	229395
M205T256	(M+H)+	L-Tryptophan	5.4496	0.18407	6.21247e-07	205.096	255.748	404139	397438	226318	615088	296557	508796	1.86451e+06	333816	732562	942038	872026	1.18723e+06	865015	479170	441935	240195	508423	128680	999012	622668	659326	807544	926233	460638	560499	443404	341698	245636	596161	389430	176937	78122.1	119580	143113	300901	103936	119239	159297	74029.1	269443	114482	80348.9
M182T298_2	(M+H)+	L-Tyrosine	7.12324	0.269985	7.37835e-07	182.081	298.255	755164	754560	873520	1.08224e+06	408010	2.76166e+06	3.48106e+06	737926	1.47519e+06	1.88624e+06	760363	2.77094e+06	1.66762e+06	1.06779e+06	840415	290117	907639	264873	1.74408e+06	1.56683e+06	1.32941e+06	855391	1.55241e+06	1.25523e+06	881438	768098	1.23921e+06	1.19523e+06	854129	901078	415876	195797	262740	373977	475843	371591	361182	344315	340576	570030	268956	161752
M231T416	(M+H)+	Asp-Pro	1.75628	0.390464	2.67603e-06	231.097	415.527	141000	69902.2	120088	368399	163419	275646	177836	68501.3	148827	88652.1	116976	149025	133132	158775	106166	55566.9	126916	40624.1	88160.5	275527	126643	86091	94808.5	148685	149866	90276.4	229745	56630.2	95677.4	102440	58335.4	36101.3	40488.5	76006.7	49110.1	48915.2	24603.7	48631	14295.6	44374.1	37642.8	25830.4
M222T254	(M+H)+	N-Acetyl-D-glucosamine	5.81053	0.248947	3.15072e-06	222.097	254.168	950907	479829	149781	432280	3531.7	636804	877939	759838	1.60676e+06	2.29134e+06	551624	1.09732e+06	816243	1.05875e+06	522622	478298	770052	265672	2.1464e+06	1.13069e+06	273257	237826	731298	483256	879734	522625	435219	75985.8	2.52966e+06	768504	225523	337142	182558	127581	41976.6	36252.5	401483	137085	99958.3	338273	268041	168471
M253T365	(M+H)+	His-Pro	2.26749	0.3721	7.54881e-06	253.129	364.541	207395	253722	118457	109541	74952.2	708514	466716	164036	120596	80387.9	241415	458452	327100	193596	250591	180239	92310.1	173334	112750	67688.8	287734	205126	87478.9	307436	300062	449600	60537.9	98799.9	185785	264017	114862	81202.2	108748	122336	132758	98240.2	78582.5	120177	36057.8	133728	116593	53331.5
M175T300	(M+H)+	Gly-Val	1.86521	0.283359	8.40051e-06	175.107	300.441	85735.2	98034.3	110477	143134	69025.1	267985	231802	53986.1	119793	67257.6	91604.6	271895	95175.3	90867.6	94700.3	38916.5	131168	60144.9	83967.8	58701.8	208300	56992	34985.8	135099	130307	101159	59291.3	63223	55288.5	72600.9	48630.3	20250.7	29133.3	34267.6	18044.5	30031.5	46606.6	42042.3	7805.41	75854.1	40080.6	24375.6
M263T234	(M+H)+	Phe-Pro	4.10922	0.310545	1.23259e-05	263.139	234.393	520676	502685	207284	1.62441e+06	186235	1.43098e+06	1.4571e+06	364264	378723	305200	558778	1.44491e+06	951949	585632	706218	495705	365649	353796	201795	82066.9	773629	614883	498485	1.10997e+06	792689	892689	79077	331990	587322	379358	97805.7	121184	128191	160048	435502	129132	70751.2	281327	33116.4	291416	291972	95430.7
M166T365	(M+H)+	DL-Methionine sulfoxide	2.39573	0.418462	1.68103e-05	166.052	364.967	164714	130842	402695	181443	113209	296848	606450	190354	404665	347774	93830.2	886214	321871	215489	135145	92054.4	125603	63428.4	261536	277452	258038	53104.6	189295	275702	113642	168321	400917	270724	188765	152129	111998	47321.2	93404.6	124961	104963	58928.5	70373.1	97973.5	121770	107412	74713.1	81198.3
M176T389	(M+H)+	L-Citrulline	4.97808	0.523959	1.94266e-05	176.102	389.277	478549	1.22215e+06	1.09315e+06	1.01088e+06	678460	1.75399e+06	3.05669e+06	1.03548e+06	761115	1.53032e+06	495879	807042	1.78606e+06	597994	1.09952e+06	403989	1.13709e+06	523456	1.1931e+06	1.05389e+06	1.85337e+06	754195	1.79143e+06	588353	253665	1.13911e+06	1.56404e+06	761033	1.02565e+06	1.12939e+06	264169	819006	649307	547605	354795	370352	352424	552363	437063	607245	540389	482986
M229T241	(M+H)+	Ile-Pro	5.36421	0.32843	3.22327e-05	229.154	241.007	975330	1.0868e+06	773284	660255	423878	3.59166e+06	3.19129e+06	794797	903703	338523	1.17661e+06	2.39796e+06	2.13973e+06	1.62089e+06	1.46712e+06	936270	669183	434143	691973	231122	1.57064e+06	915919	324695	2.06379e+06	1.6664e+06	1.77311e+06	199193	404776	287135	1.07388e+06	501370	164167	201598	193219	315562	369400	159944	589503	62167.8	554363	586792	280858
M279T269	(M+H)+	Tyr-Pro	1.7885	0.362091	3.59867e-05	279.133	269.276	106448	112733	46713.6	210094	37390.4	321074	293093	58153.6	62700.9	68129.7	120170	260503	176970	77655.5	119902	71683.2	70418.2	83024.7	48685.3	26999.9	128045	115011	95889.1	172117	160752	163338	96545.5	68051.8	100411	81410.8	28617.7	19777.2	23917.3	37170.1	75428.2	28817.3	30101.4	54141.2	17974.9	46525.1	56575.5	34637.4
M377T212	(M+H)+	Riboflavin	1.83205	0.56708	9.37523e-05	377.145	212.183	304853	132933	182099	200519	150038	301235	262478	207874	278468	29258.1	45917.3	326378	244841	310249	154831	116420	102764	77058.7	200244	261945	191007	116926	327274	193692	94464.6	139441	243094	129572	158248	114858	120803	118409	128936	96374.3	122193	188389	160788	101431	87085.2	218775	82328.6	82913.3
M169T531	(M+H)+	Pyridoxamine (PM)	1.14533	0.400396	9.78985e-05	169.094	530.609	15579	42603.3	48926.5	60849.6	13553.3	110189	95207.1	59369.7	37499.2	14131.1	36728.9	96842.2	77436.9	72843.2	74078.4	22990.4	17475.8	14144.6	44844.2	55586.8	80021.1	19765.5	41719.1	43779.7	34385.5	41130	83667.1	11543.6	45733.4	10834.5	19575	10582.1	38051.6	13237.5	10030.9	10326.6	17411	8810.03	17817.1	23404.7	23398	16268.2
M244T238	(M+H)+	Cytidine	1.71754	0.243972	0.000170316	244.092	237.78	25159.5	273948	46490	12993.1	19076.8	159306	25311	23363.9	21437.3	5214.89	120655	172528	107239	50758.6	96390.3	262401	157164	216292	25552.4	9066.11	85604.6	29510.6	28846	78057.5	167469	261416	3230.26	23853.1	22423	419396	27082.5	16760	44319.9	113957	5731.81	30147.4	15467	69096.1	3364.54	32356.6	41932	12231.7
M112T238	(M+H)+	Cytosine	1.82947	0.300545	0.000181622	112.05	238.099	41022.2	326324	71568.6	19915.8	24118.7	192572	38206.3	42701.7	33361	15239.7	137329	208580	147953	58069.3	128129	311031	198569	277573	9208.7	13194.5	95790.6	51104	44340.8	102565	214244	311070	7523.7	34645.3	48686.5	523852	42344.4	37134.3	65216.6	155109	7861.45	20691.3	27205.2	98460.9	6332.3	49734.5	79996.3	25400.7
M187T407	(M+H-H2O)+	Gly-Glu	1.01404	0.321285	0.000183361	187.07	406.829	25710.8	37560.7	28855.8	29470	46482.9	132891	38920.1	23398	85000.8	51065.6	53318.8	43943.6	26715.4	13561.6	37839.6	19112.4	40994.1	29469.9	24298.6	77113.6	48232.2	15515	11386	51599	54345.7	24582.5	38881.3	46070.1	30259.3	42504.8	25203.4	8705.11	10999	11253.2	29721	13252.1	7261.35	21291	2390.5	17433.1	21735.1	15198.3
M127T75_2	(M+H)+	Thymine	2.76999	0.515396	0.000205434	127.049	74.795	418093	166872	458116	436348	627754	692721	471673	421391	596232	394978	142208	422880	297907	542212	202921	198871	357731	63007.6	370994	601762	335975	137696	240723	486133	169500	240794	531385	157129	214418	357864	193639	203443	216908	241689	155070	401995	703908	36449.6	138803	250436	105704	123895
M189T280	(M+H)+	Ala-Val	3.41372	0.375882	0.000312793	189.123	280.043	447506	561198	517244	589675	361119	1.19157e+06	514433	233871	524110	278689	736356	708311	262051	463596	498504	352242	435571	300476	380768	267231	893707	241265	131969	578902	1.04598e+06	576338	207549	162916	279618	551746	203492	76983.2	146839	181582	168692	189375	75556.4	122968	57497.6	260942	249454	149251
M147T535	(M+NH4)+	D-Pipecolinic acid	3.70769	0.537213	0.000481267	147.112	535.412	756229	777548	598888	1.12001e+06	322075	1.90413e+06	1.79522e+06	997296	717032	343341	396048	1.63512e+06	1.11596e+06	1.0843e+06	928775	421350	940185	353231	762286	1.22876e+06	1.16866e+06	430461	903326	609730	500158	605880	1.62673e+06	624325	762582	1.19871e+06	439481	320645	609693	287734	231259	30012.4	410831	814512	447912	473098	325550	433020
M269T293	(M+H)+	His-Ile	1.99146	0.414318	0.000650402	269.16	292.925	154726	246324	106354	168248	173444	251702	120738	100191	189573	74590.3	259257	238276	189659	189412	246460	141068	60632	165358	92049.9	92093.5	324971	152843	154993	57590.5	369634	204013	24994.2	79211.8	114112	135629	54772.4	28029.1	60578.1	80918.4	77084.1	80001.3	16513.2	87030.1	19782.7	116098	122123	70386.8
M203T346	(M+H)+	Ser-Pro	1.3135	0.483442	0.000684691	203.102	346.068	101050	69142.3	50956.5	51099.5	32215.4	130461	288543	56221.4	75750.9	52265	127172	121734	138850	113900	136359	63441	22975	33403.4	58305.2	28808	100064	69525.7	70138.6	68146.7	68755.9	119830	19310.3	35039.4	71282	55555.4	78716.1	20896.5	198984	100548	63293	51959.9	118270	58409.9	10050.9	43168.3	177978	60436.1
M133T521	(M+H)+	Ornithine	1.10804	0.340235	0.000743596	133.096	520.719	41553.7	46905.2	121158	56323.6	127245	150825	15261	69347.9	59885.6	95551.6	36412	5390.3	128093	94267.1	169196	28422.6	100606	29832.9	60390.6	77630.9	19248.4	14573.3	66531.6	11599	12390	63881.3	79816.3	36786.4	90524.6	76739	8243.48	21072.8	10564.1	35108.8	11058.6	18772.9	29785.5	22058.6	5223.09	26112.4	12148.5	18711.9
M245T161	(M+H)+	Uridine	1.11683	0.277249	0.00118608	245.076	160.672	18199.7	101066	21359.3	7615.62	5506.02	47977.5	16456.7	25898.2	19385.6	51951.5	120850	193501	97630.2	48562.3	117441	70225.8	82785.1	60267.7	2642.55	21173.6	45486.4	3747.6	11030.5	48683.8	90317.4	88780.4	2001.28	14600.5	28121.4	76370.9	23181.5	16685.4	45793.8	35692.2	1730.93	19130.1	12680.5	18387.5	15041	5058.61	9863.73	12405.7
M120T359	(M+H)+	L-Threonine	2.06799	0.45802	0.00151542	120.065	358.894	103215	180043	261297	100666	146853	215311	407412	195797	176187	389288	70721	60871	507522	129377	102212	107780	286946	63213.1	490340	210515	94348.8	113344	332742	125928	187009	244622	81001.8	148984	256273	222991	62564	80227.2	74388.6	120445	153062	59011.3	126735	104875	14507.9	146569	86489.1	58442.2
M249T399	(M+H)+	Thr-Glu	1.37276	0.435973	0.00157126	249.108	398.558	70710.7	86048.8	102651	76435.7	87762.3	327595	152071	65872.7	168625	94958.1	105636	177655	72391.7	95899.6	105639	43445.5	99070.4	49397	68015	123199	143704	25160.5	49028.3	126838	138522	104422	107321	59252.2	47077.5	103617	60334.7	33622.1	27216.8	34216.8	54048.7	44163	20121.4	61801.6	12798.3	57797.8	55184.7	38411.5
M187T370	(M+H)+	Ala-Pro	1.48346	0.499308	0.00198412	187.107	370.325	236613	197880	104456	58804.5	95598.1	426308	305558	163208	77955	93555.9	137361	142408	120610	110848	107781	102969	31047.3	126133	72509	23513.3	193339	48173	60120.2	142703	68869.8	202658	14558	57896.9	322685	185567	81124.2	255738	18859.5	191993	75722	148459	26374	52003.7	13449	67318.2	128750	52089.6
M255T309	(M+H)+	His-Val	1.05758	0.486903	0.00201276	255.145	309.49	30435.3	65988.4	19243.4	78905.7	32337.5	111299	40640.4	25702	52552.6	15409.1	69892.1	47142.7	37804.8	58027	55968.9	31520.5	9540.13	35739.2	29316.8	39659.9	72171.6	16209.3	30357.3	12285.7	76782.1	38053.4	41916.3	10084.5	32116.5	22506.8	10590.1	42578.2	12160.9	12685.5	22268.9	19853.1	43441.2	13037.8	54921.8	28040.5	18670.4	40251.3
M203T256_2	(M+H)+	Ala-Leu	3.01764	0.464824	0.00213775	203.138	255.986	356271	597894	101476	498594	391111	218792	473548	245294	427394	251935	801090	543186	275115	210887	456799	380581	169322	329864	355436	307583	607846	261965	363562	125602	977966	516970	125085	42031.3	246622	425389	165845	74103.5	144706	191548	242428	183777	58176.2	155961	90050.6	226007	247493	226734
M295T341	(M+H)+	Phe-Glu	1.02351	0.596707	0.00218019	295.128	340.582	53873.2	87628.5	59828.5	100803	84341.5	145628	49447.1	55562.4	84142.5	60387.9	55684.7	87280.5	71650.6	52321.2	86688	46072	41048.3	50452.4	49644.1	53885.1	91696.5	22500.1	72961.7	55523.4	59493.3	35960.9	59196.2	33017	47911.5	63776.9	40628.8	22968.1	16085.5	27229.6	21415	31507.5	31209.8	37477.8	36727.6	43434.2	45518.8	31987.6
M173T344	(M+H)+	Pro-Gly	1.02079	0.490122	0.0025417	173.091	344.5	64135.9	68596.3	48858.6	58639.1	57125.6	183720	143714	46480	52408.3	70165.6	27487.6	131296	73289.7	134844	96916	52510.1	102118	17305.1	38717.5	28212.4	116386	38581.5	35237.6	167115	85459.7	50202.9	63004.6	56621.8	54944.1	42459.3	74811.5	24770.3	20873.3	23300	20145	24324.7	25373.8	22443.9	14646.5	23033.9	116999	22753.7
M203T49	(M+H)+	Leu-Ala	2.13193	0.57724	0.00258931	203.138	49.481	315263	196001	250217	352736	441632	662242	287412	169580	312052	481130	134755	419894	213688	375239	334936	174313	74897.9	181519	309313	359205	120615	133594	193830	342937	384589	334225	103142	157411	217847	113121	277079	37551	41288.2	160655	232677	319187	58288.5	85908.1	99251.2	158128	113614	87456.8
M272T451	(M+H)+	Pro-Arg	2.29499	0.399982	0.00269396	272.171	450.608	451689	381101	230032	71023	73268	988341	513454	186193	53127.8	80895.7	774894	582444	419746	507828	474635	555895	291126	209741	50075.7	28354.5	473560	174461	56003.6	451127	755170	791935	54589.5	55628.8	344921	489461	105055	127871	128408	188100	56725	98719.7	90117.2	230220	27332.4	240476	279207	121330
M247T370	(M+H)+	Val-Glu	2.72605	0.398541	0.00283978	247.128	370.058	310773	351026	382540	228150	462182	1.08684e+06	256662	209127	306511	212875	317683	337053	213635	308074	339332	158487	255162	178749	166339	422885	335780	48364.2	140320	344600	275142	321817	282177	167351	102469	367575	169957	85060.2	73655.5	139922	152605	204513	93270	113282	99924.9	170341	166060	109602
M260T370	(M+H)+	Lys-Leu	2.30708	0.473166	0.00287223	260.196	369.77	463118	535786	518630	199395	257184	483994	357650	165077	370281	150742	332792	382084	249325	340222	387534	356295	118320	252724	93801.4	179252	211836	178219	224465	85290.4	371943	321328	58265.9	179952	136110	283491	145569	63044.6	59994.1	135510	150678	144190	38603.2	109535	45913.7	208434	335737	239152
M244T471	(M+H)+	Lys-Pro	2.4823	0.421187	0.00293931	244.165	470.798	381013	358474	225941	177524	100183	1.16124e+06	480470	161556	85175.6	179470	899185	589474	519733	713168	575095	335623	321165	158371	49582.4	65660.8	448067	411344	65381.2	546239	571225	689056	69761.5	45293.6	320398	372623	80785.2	154023	103360	250029	142865	140453	98940.2	228103	21451.6	218375	327873	143696
M550T189	M+	1-O-(cis-9-Octadecenyl)-2-O-acetyl-sn-glycero-3-phosphocholine	1.16268	2.47918	0.00308336	550.385	188.746	25536	25294.3	13866.1	76280.7	259855	34352.9	17471.9	41165.5	4474.1	11324.3	37096.2	6169.1	9980.09	74436.4	20465.5	32683.6	6003.86	5425.7	11931	96922.6	16876	57776.5	8400.07	36760.1	25270.9	10125.2	10657.6	6432.53	13510.9	93335.2	9145.7	43727.3	8247.11	68821.7	14927.9	63284.7	5355.93	30253.1	27217	36861.5	25830.4	15727.5
M173T269	(M+CH3CN+H)+	L-Norleucine	1.00679	0.475907	0.00412851	173.128	269.063	42214.5	63408.4	62974	53079.9	55526.7	142983	71009.7	37073.7	55080.7	24344.2	89266.2	119866	24914.5	51766.6	73434.8	33961.5	32956.3	40219	29663.3	31662.1	128649	31717.8	38505.2	34197.8	119456	80624.1	15271.5	30105.4	37418.3	54765	26821.1	34843.7	15729.4	21841.7	46266.7	31781.2	15138.8	22906.2	8302.06	27830	42174.4	27113.5
M233T377	(M+CH3COO+2H)+	Glycylproline	1.05318	0.50374	0.00449375	233.113	376.712	52052	63189	36674.1	151266	124198	192382	49223	16400.6	67034.2	25874.5	121147	137389	96442.7	43895.8	61259.8	47717.9	56672.3	52587.4	13632	92862.3	49788.4	32229.7	108913	100615	143999	62374.6	32446.8	137144	33511.3	97852.5	16315.3	18460.2	14463.7	34470.6	18532.1	44688.3	8748.17	12509.9	10591.7	16679.5	55018.5	22167
M269T215	(M+H)+	Inosine	1.94063	0.30937	0.00573483	269.088	215.167	115479	111294	78705.1	46058.5	123090	174351	63431	40535.2	21910	51890.2	101156	877632	361480	107158	302096	64408.6	469387	42338.4	26441.1	131201	70379.5	47943.4	15124.9	295333	941012	172626	21117.7	55903.2	19684.8	301503	19858.6	86355.1	254348	80119.4	267355	89125.4	230236	41183.9	257301	37006.1	19802.8	34201.8
M246T394	(M+H)+	Lys-Val	1.81979	0.456596	0.00603471	246.181	394.102	348185	305434	401228	362960	181530	219963	132470	125577	200935	45010.2	181356	296767	129588	307352	330239	370118	49396.7	141716	39811.5	63703.3	209304	133320	103214	75834.5	338677	357752	30799.3	58767.2	93076	206799	114781	44548.4	80295	105918	135064	96906.1	25612	140415	9270.36	196891	211910	146137
M219T270	(M+H)+	Ser-Ile	3.64851	0.395936	0.00690427	219.133	269.676	459850	668556	780731	565252	659154	1.79925e+06	565988	550243	746716	350438	965676	1.56792e+06	225205	947568	753612	471326	345656	548499	375986	267157	1.55877e+06	121193	523144	373652	1.09319e+06	952821	190081	283480	216603	409456	307449	113875	224400	248876	589169	281362	72057.3	262833	85111.6	352105	351455	397776
M189T255	(M+H)+	Val-Ala	1.71297	0.471169	0.00898278	189.123	254.59	145873	226854	82656.5	233845	316953	225115	365205	123079	176489	164070	372095	220295	79865.4	118624	172457	135496	136898	180798	165585	181190	288974	169188	99058	113281	387266	228932	103354	62579.7	103779	190766	71272.8	44436.2	64333	75071	97505.3	94519.3	44284.1	66248.4	53246	84300.4	91060.5	95917.6
M524T191	(M+H)+	1-Stearoyl-2-hydroxy-sn-glycero-3-phosphocholine	5.37968	3.32476	0.00941373	524.37	190.708	693948	82155.6	66543.4	55873.8	32533.6	48994	694256	926013	37125	247082	1.06481e+06	54042.4	55735.4	82406.4	125259	123742	101174	176240	138492	222477	954907	391579	124612	974348	489456	103103	33254.5	23691.8	479772	311530	304716	3.38417e+06	173151	1.16663e+06	152947	80183.7	114365	410566	148909	384769	294484	230642
M310T368	(M+H)+	N-Acetylneuraminic acid	2.00372	0.497059	0.00982656	310.113	367.949	171212	131155	13350	68266	20114.3	148153	88304.5	348440	173967	134874	98604.4	259120	402006	813324	231696	101886	137372	15769.3	152167	11953.3	40443	285216	216237	27438.7	264935	49293.9	13677.3	87475.7	353641	120002	96863	119907	81986.7	43098.4	25703	24163.5	76551.6	58356.6	28046.2	135525	36601.2	35001.6
M167T113	(M+H)+	1-Methylxanthine	1.24531	0.499833	0.0100941	167.056	113.343	128062	111294	10167.5	90770.3	100093	68498.6	11641	79056.1	92879.4	88913.5	47961.7	118903	54524.5	171361	48912.6	81055.9	89947.3	50981.8	59393.5	79290.4	40363.1	142867	68816.4	96489.9	45840.6	75382.8	10652	29329	57887.2	79259.6	110291	127923	9946.17	52965.3	53211	133341	18787.3	66274.6	56538	34406.9	49237.6	77525.1
M233T245	(M+H)+	Thr-Leu	4.02	0.410673	0.0111023	233.149	245.198	541308	747181	1.00682e+06	688479	660223	1.71918e+06	974400	791988	690276	433199	1.03051e+06	1.71046e+06	440998	1.3739e+06	1.00511e+06	376583	230704	746912	464141	376866	2.01707e+06	145555	650505	467636	1.03787e+06	1.64428e+06	255042	327272	411787	512624	451030	162384	252714	292643	571785	234134	126731	368914	131520	380148	546149	283904
M295T204	(M+H)+	Tyr-Ile	1.90605	0.558087	0.0113124	295.165	203.811	160990	277547	169510	104825	347417	403790	359805	133686	165379	216234	242794	529931	189252	242174	272722	180552	77386.8	168853	162710	231307	204295	100374	338687	89241.6	300715	283206	70507.6	165265	259620	121600	71390.7	63499.2	69931.4	133816	329539	109854	30861.5	109505	61155.5	180681	162972	101685
M275T445	(M+CH3CN+H)+	Ser-Lys	1.0558	0.516424	0.0128724	275.17	444.707	85233.8	108202	57583.5	29055.7	14878.2	95879.9	8893.36	23389.4	23289.3	32280.6	99810.3	71184.9	86259.6	108180	79183.9	54114.8	82571.5	44147.8	13651.6	20948.7	103499	12934.3	43166.8	25428.3	92844.4	72475.1	14574.6	13138.1	80464.3	51890.6	25038.1	15614.4	26177.4	21001.8	36457	48384.5	10049.8	40387.9	19070.3	27543.6	29433.4	50556.3
M522T192	(M+H)+	1-Oleoyl-sn-glycero-3-phosphocholine	5.89352	6.85048	0.0142769	522.354	191.606	1.91583e+06	39693.9	41365.2	116705	104471	74309.5	1.79012e+06	260048	36206.4	581878	120193	72119.1	64382.7	60099	432258	277654	38640.4	35630.2	160680	113260	364333	853015	49440.3	4.00286e+06	245573	34685.2	48865.7	23997.6	77883.7	2.23711e+06	262893	558882	109153	1.88335e+06	46961.3	61227	58348.7	387067	108758	236123	83036.6	64862.5
M303T300	(M+CH3CN+Na)+	Isoetharine	1.00926	0.50896	0.01563	303.166	300.002	33810.8	34714.8	24985.2	37532.3	65198.8	76250.7	76442.5	15858.5	28722.5	46322.1	28297.6	51892.1	160149	48121.7	35571.7	23212.3	27676.2	28800.1	26690.3	24718.7	72160.1	49963.2	35581.3	21122.6	36849.3	43649	12287.4	38174.6	23940.4	33440.5	35682.7	19780.9	31474.6	66456	66284.1	44753	18680.6	27184.4	19101.8	26417.5	17813.4	7808.77
M218T434	(M+H)+	Ala-Lys	1.47981	0.565109	0.0169605	218.149	433.546	214250	268810	189492	75317.2	127556	305029	134248	90170.5	108738	80358.9	269844	192656	128173	191569	241025	228206	96817.2	107242	50465.8	135364	112274	122118	96952.6	95521.6	330784	214017	83274.7	56733.3	127858	289007	55257	64074.4	46517.5	104390	38252.1	70705.2	38169.2	79686.4	40794.6	83056.4	116132	139764
M138T216	(M+H)+	Tyramine	1.49621	0.36461	0.0179094	138.09	215.911	9699.08	2466.82	401520	6034.25	584301	3949.91	168611	38093.6	18638.9	522543	11115.4	5895.28	21941.2	16238.1	13931.6	157362	106533	54605.4	40894.1	7715.98	12014.3	390743	5505.88	22562.1	672273	11221.3	12773.1	12033.1	78276.9	26341.9	7910.77	51672.5	11211.7	4590.66	244724	135027	368207	8890.07	24706.6	63836.4	2839.81	18260.1
M496T194_2	(M+H)+	1-Palmitoyl-sn-glycero-3-phosphocholine	9.94728	4.31521	0.019413	496.339	194.198	1.93193e+06	156331	137228	196256	460634	190073	1.78722e+06	2.20913e+06	119415	709536	1.1331e+06	293284	241873	373133	711797	670327	270282	164607	653574	449611	2.66236e+06	1.50624e+06	406475	3.56619e+06	802338	218012	120173	87067.4	439270	3.78433e+06	1.42135e+06	4.72847e+06	290598	1.8142e+06	443650	120126	283423	1.78885e+06	251085	702199	511045	593352
M232T438	(M+H)+	Gly-Arg	1.24925	0.452123	0.0202295	232.14	438.005	234022	156394	137791	13035.5	24612.1	87340	42877.1	47619	34355.8	16228.1	420060	124174	81660.4	124099	115222	296930	203490	113122	23600.2	27495	99808.8	112835	31094.9	108759	355320	123095	31687.9	30407.5	74234.7	269610	31625.9	71058.9	55386.3	47367.8	18905.1	25605.4	25710.8	71353.5	4564.45	62746.2	119273	85507.8
M268T169	(M+H)+	Adenosine	2.53066	0.530891	0.0203094	268.103	168.687	379822	1.75046e+06	491299	142139	258541	585039	209206	375198	241809	114810	85870.1	1.86897e+06	740618	526167	634617	427513	346140	308992	271497	245824	451063	635698	382004	248433	742812	748303	155948	404351	308694	807777	159466	187254	199028	258802	80787	214851	391483	211434	84192.9	250166	181379	311146
M298T99_1	(M+H)+	S-Methyl-5'-thioadenosine	2.91628	2.08249	0.0203376	298.096	98.751	674589	317121	13945	14336.6	116712	188173	33758.5	96835.1	33369.4	82235	516999	269428	808088	124001	973774	81532.8	75587.1	724826	36527.2	88204.1	435706	4.65681e+06	566573	105745	334715	32802.5	19373.2	140899	78633.8	237288	28902.7	35126	129050	26449.1	46222.7	92463.3	130075	186282	18094.6	244173	625917	823525
M268T228	(M+H)+	Deoxyguanosine	1.04462	0.396099	0.0208951	268.104	228.052	52852.8	180285	3859.02	17811.3	10710.7	99140.6	46400.1	14480.8	13510.3	9625.01	78175.8	378456	83478.2	16364.5	41568.2	48954.5	43918.6	24594.1	7115.55	12896.6	60892	32017.8	16332.7	33534.7	131369	43244.3	7636.41	88853.4	27853.4	58010.6	16375.5	15142.5	175237	37942.6	10750.3	27180.6	7689.85	2561.77	28883.2	31812.3	50140.5	38524.7
M281T216	(M+H)+	Tyr-Val	1.23409	0.55133	0.0248039	281.149	215.964	92336.8	122266	70468.2	55514.9	199734	204061	139475	65015.3	68610.8	78964.7	104721	169591	76799	140780	102957	96645.9	41916.3	101563	100172	90892.9	101782	36804.7	125264	57750.7	81108.9	106776	32023	52310.9	71935.5	83482.3	46062.7	33684.9	44170.9	61736.2	79130.8	49569	16221.9	75326	28494.8	59660	91369.3	42438.8
M156T405	(M+H)+	L-Histidine	1.68378	0.631171	0.0263485	156.076	405.498	392926	558702	176495	588081	105808	252026	229326	254714	370327	224077	660483	205042	381901	376306	179305	322458	669279	387188	269763	77039.8	294761	576271	520618	227474	353100	617624	202962	442002	234508	476619	80936.3	484499	213072	432548	162098	201010	290049	218863	33693.7	272841	773702	140880
M84T392_2	(M+H-H2O)+	1-Aminocyclopropanecarboxylic acid	1.74034	0.759722	0.0267468	84.044	392.162	483538	402718	492191	613429	655775	777196	851277	440538	798707	685086	152310	1.07193e+06	681336	762766	366020	273439	457873	165955	564919	976903	417656	325033	918877	620666	190379	406728	583960	502761	392756	514727	456333	311845	292262	339248	225819	599186	388645	481804	241290	463332	335594	386857
M249T201	(M+H)+	Met-Val	1.15991	0.571196	0.0270368	249.126	200.564	97036	109928	71244.9	51124.3	177805	190775	133831	62163.3	66916.7	92834.2	91693.1	139233	56466.5	98690.1	99924.8	75541.8	38544.9	76516.5	79567.1	81027.4	112474	30693	114379	27512.8	112673	93367.5	31569.1	79298.4	44357.4	73578.1	57460.3	14264	35084.9	56431	97375.3	71646.4	13289.1	42350.3	32636	64117	73005.4	34639.5
M130T256_2	(M+H)+	Metformin	11.8434	92.1087	0.0275892	130.107	256.151	31356.1	24452.6	4.37873e+07	4527.64	21356.3	4.76661e+07	26751.5	6886.98	28638.6	26648.2	45442.6	263353	29683.6	1.35632e+07	48443.5	30656.4	37532.7	22197.1	13724.7	23166.3	47004	32723.7	20006.7	1.36506e+07	56141.8	2920.9	16856.9	5.64206e+07	412001	84451.6	35785.2	19379.6	34699	37343.6	19240.9	91016.9	11665.9	28492.6	16138	49111.7	24946.8	1623.91
M137T216	(M+H)+	Hypoxanthine	3.02049	0.350815	0.0286475	137.045	215.788	330382	552838	327214	131222	273753	268968	234826	157207	97301.6	147760	444476	3.8093e+06	1.89402e+06	420310	1.36405e+06	305006	1.58829e+06	163108	81695.7	547968	251133	94125.6	47580.7	1.15709e+06	1.61055e+06	784503	84820.8	335471	65757.4	1.34832e+06	104257	383334	1.28203e+06	386778	17059	169355	416793	87098.4	52354.8	125067	96765.9	126933
M201T396	(M+H-H2O)+	5-L-Glutamyl-L-alanine	1.21762	0.520673	0.0288771	201.086	396.139	82066.3	237170	116511	44990.9	123697	397934	97615.3	75119.4	224248	34334.7	72064	192415	100967	69954.5	156602	98084.6	72439.9	147991	23363	48307.1	162764	40332.4	57429.9	73225	77720.5	52137.9	26441.7	58087.1	20180.1	101920	110343	21918.9	32213.2	25873.8	81436.5	63726.4	18894.9	108246	16907.7	80886.3	149946	89547.7
M253T38	(M+H-H2O)+	Heptadecanoic acid	1.40823	1.68507	0.0313941	253.252	37.717	19862.5	23483	36882.3	39337.4	55798.4	19499.5	33534.8	74717	80222.8	92588	11969.2	66290.9	41213.3	71249.4	53824.7	27071.2	23461.9	5681.06	36506.8	128628	43044.8	81038.5	60782.2	260397	10231.6	44181.6	12135.4	42211.4	38786.3	25548.2	146570	16270.2	22547.8	49048	56892.8	78644.1	12615.7	221339	40391.8	120208	8567.64	39722.6
M263T187	(M+H)+	Ile-Met	1.66886	0.57971	0.0339372	263.142	186.667	163179	264897	155763	112539	342449	445982	239389	141472	169592	158178	252738	334080	119706	243365	266859	168800	67078.1	192945	174693	189523	240143	55228.6	231413	92787.1	273680	247840	72628.5	185108	135212	143211	91776	47814.3	68414.7	111991	160170	113615	37348.8	91371.4	60536.8	126827	156124	95078.2
M223T390	(M-2H+3Na)+	9-Decen-1-ol	1.20233	3.76502	0.0346016	223.107	390.456	21725.6	3241.4	856443	28311	33252.6	15591	7905.98	421217	4087.02	17556.2	45014.7	48567.6	19803	16945.1	58509.5	12692.4	37141.3	13123.9	4296.27	20668.2	19890.8	26180.5	54051.9	84187.8	23576.7	35208.8	555835	13389.7	28323.2	97042.4	43808.5	21576.5	63837.4	20861.9	4462.15	11316.8	99507.9	14795.5	380344	44227.9	12873.6	42890.4
M162T304	(M+CH3COO+2H)+	Betaine aldehyde	1.72668	0.467042	0.0406161	162.111	303.61	25213.6	66969.2	51737	195476	146369	61948.4	129199	117270	121364	130456	14365.7	104993	2828.44	43234.9	117706	60661.9	61048.2	11647.1	43033	138397	86734.8	15349.9	62750.2	256250	57454.9	31981.7	79777.9	76710.1	45003.5	36905.7	109918	83170.9	13150.3	270690	76978.7	15511.9	7702.61	41815.2	98669.4	29929.6	55488.2	29331.9
M585T40	(M+H)+	Bilirubin	1.02419	0.504896	0.0409011	585.269	40.125	132300	38735.5	17457.6	31066.7	110757	36797.1	39566.8	58731.3	24688.4	86569.5	19769.2	20612.2	354897	26683.1	11683.4	34699.1	27075.7	61049.1	72432.5	37500	23260.4	207271	30884.4	7978.45	316176	94404.3	13965.4	25185.4	176573	40481.9	143298	234325	33231.1	409933	43133.6	148316	80907.4	200552	33712.3	204384	85289.1	5354.53
M757T146	(M+Na)+	PC(16:0/16:0)	1.17405	3.79148	0.0420695	756.553	145.97	15133.2	4692.74	10481.5	6106.7	4400.69	6256.04	8081.73	45791.4	8300.18	7660.47	10056.4	6732.87	5032.08	9385.53	18173.3	13043.6	15550.2	23071.6	10345.4	23690.7	86324.5	12272.3	6390.88	19856.2	9103.9	18054.4	13180	671.041	10658.1	23021.9	22585.5	14555.2	11102.8	22253.5	80364.9	9521.62	16491.8	26182.3	47995.6	10371.4	12189.6	44976
M245T182	(M+H)+	Ile-Ile	5.93355	0.466346	0.0488384	245.186	182.109	1.84401e+06	3.53993e+06	4.12148e+06	1.61578e+06	3.72184e+06	4.73899e+06	1.96754e+06	1.78647e+06	1.98096e+06	1.58864e+06	3.86539e+06	4.14469e+06	780445	4.04194e+06	3.94672e+06	2.11882e+06	616291	2.65956e+06	1.31145e+06	1.43851e+06	7.89377e+06	462743	1.35495e+06	1.29772e+06	4.24628e+06	3.91609e+06	512650	1.32378e+06	1.10647e+06	1.97658e+06	1.19141e+06	604474	552907	1.42241e+06	1.36775e+06	1.13216e+06	228024	1.32411e+06	524008	1.45932e+06	1.59888e+06	1.36167e+06
M203T232	(M+H)+	Ile-Ala	1.45657	0.639606	0.0491705	203.138	231.78	179751	227535	175293	297179	338586	405307	235506	136871	179896	153466	321840	278504	93407.1	192185	256373	159551	87862.8	234040	185139	178006	263276	67422.6	169098	119687	303010	223817	92145.5	142814	100281	222950	99743.3	59771.6	51945.3	144128	176296	115947	33085.4	119071	88177.5	110480	190685	116749
M279T169	(M+H)+	Phe-Ile	2.87853	0.60241	0.0550334	279.17	169.361	676403	635511	535064	662037	1.23748e+06	1.16612e+06	634381	428995	608627	675778	567302	1.29811e+06	456648	738660	718972	463380	172197	540862	596044	744345	769627	227581	623398	370135	771480	657516	218367	692916	454084	408803	314944	120719	189227	362052	579792	455932	140113	393401	190602	527332	340266	344372
M175T532	(M+H)+	L-Arginine	5.0021	0.477639	0.0666998	175.119	532.035	1.41143e+06	1.10573e+06	474151	102556	34736.6	824595	3.29995e+06	736113	215597	303090	1.7969e+06	1.1248e+07	222642	253248	832594	4.32965e+06	1.57825e+06	726575	111752	366255	2.23208e+06	2.61063e+06	771317	637177	1.55073e+06	1.75109e+06	937100	2.01133e+06	1.17326e+06	3.52158e+06	1.04761e+06	231979	1.18251e+06	179109	1.12075e+06	80999.6	347795	641507	108104	2.44058e+06	853648	876504
M131T80	(M+H)+	N-Acetylputrescine	2.22327	0.34568	0.0759021	131.117	80.1505	28000.4	20519.4	14099.1	7340.64	231153	11589.7	59082.4	12712.7	45514	84919.5	47765.7	58222.1	5565.11	19605.7	94871.2	7707.23	64223.8	72762.2	186315	3821.59	115162	430487	374543	10893.6	22442.6	116161	38729.5	127206	494638	21332.5	10305	12424.6	84737.2	113926	492090	8367.88	42143.8	84637.7	6136.45	175117	34205.1	72496.4
M409T38	(M+H)+	Amlodipine	1.00448	1.49749	0.0761541	409.161	37.98	40457.7	11645.8	30327.9	29989.2	50934	54567.8	53053.6	53408.9	37173.6	16363.9	33713.3	16044.8	16963.1	29060	258046	54765.3	47434.4	46238.2	75407.9	24987.3	59416.1	38760.2	30469.4	45488	40301.1	40302.4	44128.6	52834.3	37215.9	59931.7	50352	57931.8	63470.6	55089.6	36209.7	60500	32323.5	88924.6	52681	77885.8	72337.9	35890.4
M221T92	(M+H)+	Thr-Thr	1.01259	0.690393	0.0773775	221.113	92.387	100472	108979	94855	406262	95465.4	173439	103040	72921.4	77922.8	235561	42411.2	135538	97464.6	125067	166459	48671.1	18363.4	51123.8	104123	93337.4	26685.8	64659	85653.6	47309.7	166919	122359	39726.4	67398.3	83689.3	32049.6	46598.9	22528.5	11956.4	48316.9	106864	36931.5	16239.4	41046.8	31498	55126.7	54118.7	23160.3
M145T308_2	(M+H)+	N-Acetylcadaverine	7.8131	0.495652	0.0836645	145.133	307.922	315013	77920.7	859299	223173	30372.3	822009	52208.5	4.88935e+06	1.15823e+06	1.65081e+07	1.53543e+06	66791.7	1.01876e+07	144288	1.36419e+06	282582	5.0385e+06	355962	1.55548e+07	278839	2.10016e+06	2.6295e+06	4.14552e+06	299611	1.48949e+06	878651	10767.8	465472	8.42934e+06	20185.3	203449	1.77894e+06	9.13603e+06	4.11784e+06	1.47361e+07	358760	6.56651e+06	1.51624e+06	5222.63	9.0402e+06	118915	257603
M146T355_2	(M+H)+	4-Guanidinobutyric acid	1.53184	0.616344	0.0970187	146.092	355.022	318692	95839.7	115935	37055.4	42945.3	339948	932246	195674	181862	128363	77686.5	782355	105874	101494	304497	172081	163951	94557.2	58478.6	45349.3	214500	488427	248920	153123	113093	199765	139093	819464	169242	82432.1	30572.6	54768.1	618107	437134	27185.1	117393	43363	221909	131387	121446	187237	254737
[truncated: 251 more columns]

## Sheet: supplement-7-POS-PMA_vs_PIA
ID	adduct	Name	VIP	Fold change	p-value	m/z	rt(s)	PI-1	PI-2	PI-3	PI-4	PI-5	PI-6	PI-7	PI-8	PI-9	PI-10	PI-11	PI-12	PI-13	PI-14	PI-15	PI-16	PI-17	PI-18	PI-19	PI-20	PI-21	PI-22	PI-23	PI-24	PI-25	PI-26	PI-27	PI-28	PI-29	PI-30	N-1	N-2	N-3	N-4	N-5	N-6	N-7	N-8	N-9	N-10	N-11	N-12
M471T75	(M+H)+	Enoxolone	1.74265	1.9479	0.00351351	471.346	75.22	302524	81713.1	139979	127745	1.39995e+07	83425.3	393652	3.60145e+06	151685	201438	22943.8	133924	104083	134007	79307.7	55182.8	74292.2	117115	42600.2	195942	93956.4	46797.2	42142.7	354324	73202.4	568760	330206	46806.6	64643.8	175776	141901	60564.3	57421.6	95933.4	111908	36413.8	1.55896e+06	113095	234476	116917	54895	118055
M401T35_2	(M+H)+	25-hydroxyvitamin D3	1.85652	0.656327	0.00714253	401.34	35.189	165830	72265.8	179086	74521.5	326748	180773	139446	221632	220591	187001	195970	280229	152357	154954	44883.2	73702	117745	73034.9	80930.4	93371.9	144434	92464.9	83542.1	69544.9	121536	106420	221923	70063.8	151578	139762	143755	122487	72674.2	122659	133189	175085	409406	189846	188690	195309	69170	214509
M150T58	(M+H-H2O)+	D-4-Hydroxyphenylglycine	1.30305	0.717574	0.0108	150.054	57.862	63831	81843.7	73592	41422.8	52562.1	68983.7	86177.9	51530.7	99943.2	79350.9	33631.3	26019.6	39701.6	231435	125204	63176.8	30839.4	18886.1	44744.5	79204.7	34229.9	17314.7	56664.7	47681.8	50217.2	107396	119351	53331.5	87052.7	52183	52626.4	113558	18362.8	71673.7	43553	36888.1	84912.2	41382.2	85714.6	46689.9	34615.5	28397.7
M147T371	(M+NH4)+	L-Pyroglutamic acid	2.14154	0.599394	0.0142376	147.076	370.794	155716	148380	472476	186050	170693	1.05364e+06	1.29271e+06	241436	395768	687972	133080	955070	839719	214148	308725	189616	442679	159799	380369	170234	463595	145073	376883	372226	157609	438051	525972	551626	322390	403265	169544	30855.8	121907	130279	238862	68365.8	35294.5	195822	79762.9	212448	194894	38055.6
M166T365	(M+H)+	DL-Methionine sulfoxide	1.53023	0.678261	0.0185544	166.052	364.967	164714	130842	402695	181443	113209	296848	606450	190354	404665	347774	93830.2	886214	321871	215489	135145	92054.4	125603	63428.4	261536	277452	258038	53104.6	189295	275702	113642	168321	400917	270724	188765	152129	111998	47321.2	93404.6	124961	104963	58928.5	70373.1	97973.5	121770	107412	74713.1	81198.3
M156T405	(M+H)+	L-Histidine	2.56801	0.633107	0.0188692	156.076	405.498	392926	558702	176495	588081	105808	252026	229326	254714	370327	224077	660483	205042	381901	376306	179305	322458	669279	387188	269763	77039.8	294761	576271	520618	227474	353100	617624	202962	442002	234508	476619	80936.3	484499	213072	432548	162098	201010	290049	218863	33693.7	272841	773702	140880
M187T370	(M+H)+	Ala-Pro	1.01909	0.630278	0.0311652	187.107	370.325	236613	197880	104456	58804.5	95598.1	426308	305558	163208	77955	93555.9	137361	142408	120610	110848	107781	102969	31047.3	126133	72509	23513.3	193339	48173	60120.2	142703	68869.8	202658	14558	57896.9	322685	185567	81124.2	255738	18859.5	191993	75722	148459	26374	52003.7	13449	67318.2	128750	52089.6
M229T241	(M+H)+	Ile-Pro	2.95681	0.601738	0.0416928	229.154	241.007	975330	1.0868e+06	773284	660255	423878	3.59166e+06	3.19129e+06	794797	903703	338523	1.17661e+06	2.39796e+06	2.13973e+06	1.62089e+06	1.46712e+06	936270	669183	434143	691973	231122	1.57064e+06	915919	324695	2.06379e+06	1.6664e+06	1.77311e+06	199193	404776	287135	1.07388e+06	501370	164167	201598	193219	315562	369400	159944	589503	62167.8	554363	586792	280858
M104T48	(M+H)+	3-Aminobutanoic acid	1.18154	0.588809	0.0504576	104.07	47.671	215662	96994.5	109581	157834	150861	132738	47351.1	100210	190495	225190	70356.6	104502	92459.8	483758	83659	112921	65695.9	41621.7	100928	219773	49516.4	153952	219763	246528	78716.4	79923.9	41030.8	42736.5	142164	109236	43037	66356.3	18943.6	147791	29385.2	149077	85685.3	43982	22694.4	98851.1	49698.9	99332.8
M338T34	(M+H)+	Erucamide	2.45793	1.52084	0.0593817	338.341	33.8495	344744	669914	320009	270859	341525	460773	991319	632161	672454	761103	1.98854e+06	1.85774e+06	409368	730425	793833	834259	1.15651e+06	594762	1.84442e+06	422233	680993	810461	507640	571567	596745	939414	551560	621047	482229	861537	306979	535167	918158	1.35405e+06	254323	441590	407772	462348	128781	501284	752329	307298
M87T374	(M+H)+	4-Hydroxybutanoic acid lactone	2.56704	1.37738	0.0690641	87.0433	374.483	206680	131580	87063.2	101675	71934	34379.8	107168	219123	168985	172142	512610	260200	96918.3	225052	250297	178474	286017	178102	284887	217695	217088	571373	288591	164483	700573	272294	27671.7	157674	404858	80507.1	109879	164816	287610	183305	60156.7	99729.5	135986	262929	18571	135402	158524	164037
M164T69	(M+H)+	Dimethylaminopurine	1.04852	0.529904	0.0746518	164.092	69.226	123573	251722	372330	155997	435520	754144	452397	176308	438856	182121	452488	300695	421763	343781	356621	100296	104681	88935.9	464245	186737	90056.3	160494	94499.8	310548	248362	152327	191271	9826.3	606981	488425	187096	45396.2	5681.08	91330.5	57784	113580	113029	61424.5	20583.9	80003.4	14010	13968.7
M204T284	(M+NH4)+	Pro-Ala	1.38191	0.491932	0.0873281	204.134	284.298	79027	47949	15490.1	38092.5	78390.7	37881.1	43205.2	48999.3	16663.9	116517	48169.6	74597	84795.8	64669.5	39846.1	31937.4	53113	28411.4	14746.8	17303.9	16196.2	45874.1	35198.9	36326.1	97488.9	27613.1	15219.3	124601	188249	46906.5	102232	74347.4	21947.1	19498.6	21747.7	322487	13951.6	68554.8	25235.6	57558.5	43347.6	27240.3
M182T298_2	(M+H)+	L-Tyrosine	2.3438	0.745848	0.0922741	182.081	298.255	755164	754560	873520	1.08224e+06	408010	2.76166e+06	3.48106e+06	737926	1.47519e+06	1.88624e+06	760363	2.77094e+06	1.66762e+06	1.06779e+06	840415	290117	907639	264873	1.74408e+06	1.56683e+06	1.32941e+06	855391	1.55241e+06	1.25523e+06	881438	768098	1.23921e+06	1.19523e+06	854129	901078	415876	195797	262740	373977	475843	371591	361182	344315	340576	570030	268956	161752
M667T491	(M+H)+	Stachyose	1.06991	2.7271	0.0977257	667.229	490.983	3887.44	16057.4	1765.48	2893.97	2963.53	3038.4	2953.9	7004.49	2339.32	4565.14	1384.71	3563.05	13073.1	13323.8	4351.44	12090.8	10214.9	7803.65	892.132	2871.08	8280.75	33202.3	8632.03	3930.82	4101.92	5975.7	1682.69	3524.46	2917.11	41751.9	2278.11	7115.44	3609.76	15948.7	2339.23	1270.07	3674.45	4917.15	700.684	5307.74	10477.7	9220.69
M138T216	(M+H)+	Tyramine	3.47364	0.181747	0.0985217	138.09	215.911	9699.08	2466.82	401520	6034.25	584301	3949.91	168611	38093.6	18638.9	522543	11115.4	5895.28	21941.2	16238.1	13931.6	157362	106533	54605.4	40894.1	7715.98	12014.3	390743	5505.88	22562.1	672273	11221.3	12773.1	12033.1	78276.9	26341.9	7910.77	51672.5	11211.7	4590.66	244724	135027	368207	8890.07	24706.6	63836.4	2839.81	18260.1
[truncated: 251 more columns]

## Sheet: supplement-7-NEG-FMA_vs_FIA
ID	adduct	Name	VIP	Fold change	p-value	m/z	rt(s)	PI-1	PI-2	PI-3	PI-4	PI-5	PI-6	PI-7	PI-8	PI-9	PI-10	PI-11	PI-12	PI-13	PI-14	PI-15	PI-16	PI-17	PI-18	PI-19	PI-20	PI-21	PI-22	PI-23	PI-24	PI-25	PI-26	PI-27	PI-28	PI-29	PI-30	N-1	N-2	N-3	N-4	N-5	N-6	N-7	N-8	N-9	N-10	N-11	N-12
M129T57	(M-H)-	ketoisocaproic acid	17.1797	0.364211	5.26928e-05	129.055	57.1085	1.63235e+07	5.8333e+06	1.13626e+07	4.07482e+07	1.80795e+07	2.87612e+07	1.4682e+07	2.87103e+07	3.17218e+07	3.46924e+07	1.03644e+06	5.83221e+07	1.77981e+07	2.54774e+07	2.30148e+07	7.67626e+06	9.5535e+06	1.92892e+06	3.95291e+07	2.84471e+07	1.36285e+07	8.24472e+06	1.50796e+07	2.0944e+07	2.67428e+06	8.07705e+06	3.58621e+07	1.19189e+07	1.03187e+07	2.01376e+07	4.99286e+06	1.64094e+06	9.74673e+06	4.08902e+06	1.02733e+07	7.17078e+06	9.28912e+06	1.26927e+07	6.70927e+06	2.876e+06	1.85583e+06	721941
M127T370	(M-H)-	Dihydrothymine	1.39063	0.203516	0.000101115	127.051	370.29	24275.5	14520.2	50373.1	25495.9	19029.2	109772	182826	30073.5	45785.5	107531	25120.6	138738	106232	24697.6	49253.8	22164	69389.2	15047.4	49942.4	21150.8	73533.4	28929.2	58435.5	50431.9	35931.9	44945.6	73210.9	66342.2	52627.9	37623.3	18759.4	3598.86	24697	13745.8	31279.9	8702.41	5127.6	30379.5	11220.8	31785.6	16163.9	4515.57
M104T374	(M-H)-	DL-Serine	1.79764	0.22415	0.000116089	104.035	374.08	61334.3	51771.2	78288.8	96822.4	42484.1	156485	226736	51657	122408	161563	30125.9	147165	156099	67890.9	68815	36723.3	82786.5	23378.4	150380	78486.5	96376.8	36970.4	105475	92792.1	83837.7	66865.5	99121.9	81537.1	85624.8	61539.3	38171.9	18416.3	36701.9	36790.5	48952	13670.3	20913.8	31472.8	12964.5	43446.8	22401.4	9632.1
M261T234	(M-H)-	L-phenylalanyl-L-proline	1.70978	0.270493	0.000130248	261.123	234.215	119394	95530.6	43127.6	375143	37359.9	291197	381380	75531.9	65163.3	88038.8	122706	293178	189717	119981	150202	97565.3	68982	69991.1	42047.6	13286.5	148891	122561	100883	230768	219460	180534	17428.9	75893	112014	77546.1	21077.4	20833.1	24710.7	33085	111629	26464.2	16674.6	58562.7	5403.53	56911.5	53005.7	23254.7
M145T373	(M-H)-	Adipic acid	1.79759	0.348034	0.000201073	145.05	373.308	86532.1	69436.3	133695	53239.9	58695.2	251398	372498	78203.6	16055.7	36518.3	74454.1	309655	239306	40905.8	131541	62248.3	209326	43763.3	57265.7	91355.9	214936	80927.5	126383	155059	88539.2	119926	227370	183471	158994	115145	545.692	26180.6	82982.8	47251.1	84177.6	30674.1	50235.1	92094.4	95279.7	85718.3	58682.3	17941.5
M190T197	(M-H)-	N-Acetyl-DL-methionine	1.24896	0.479814	0.000458213	190.053	196.604	113405	28138.1	91255.1	67940.7	63837.8	194100	217559	111821	82443.6	160679	257239	205902	233129	188854	104320	46346.1	86326.2	209165	177779	168198	129941	218720	171057	116118	75959.9	66006.1	180719	37932.6	103514	123392	56444.4	23644.2	54630.3	93487.5	29681	53408.4	113944	54008.8	61551	86821.8	41474.1	69270.8
M89T300	(M-H)-	DL-lactate	2.17093	0.485449	0.000648738	89.0243	299.686	269911	447647	308415	89394.7	25731.6	145697	94535.6	194137	68876.9	127391	313474	250025	158951	925706	338343	436389	375711	410337	51630.9	228357	211701	159030	207400	170160	549936	432898	131969	64102.6	321035	1.69334e+06	62487.5	468644	143459	283090	14635.6	76732.4	205577	74165.5	30448.9	133931	206751	185792
M88T397	(M-H)-	Sarcosine	1.22258	0.286336	0.000906958	88.0401	397.176	21106.1	27828.3	24594.9	43775.8	19966.3	110595	150817	18216.1	51064.4	73854.7	32046	109345	106398	25491.8	36731.9	12445.6	39168.3	16904.1	58819.9	58336.7	51905	17970.3	90075.7	45077.1	71628.5	24492.8	80006.9	48247.2	41054	32041.1	35065.2	10736.1	16914.5	23242.8	24840.5	27787.6	10293.3	23870.9	10114.2	23534.2	13307.4	6571.01
M523T131	(2M-H)-	D-Mannitol 1-phosphate	1.03438	1.77941	0.00832036	523.301	131.076	34662.9	16342.3	47641.8	44308	136062	46660.8	42101.6	68918.7	31847.9	68689.1	13607.8	147274	65841.4	43903.3	32151.7	23310.6	64247.9	16043.5	34838	1.18807e+06	30487.9	86661.7	37460.5	56194.7	26501.3	37116.4	44425.1	24068.4	28273.7	26505	60712.2	28458.6	62034.4	49187.4	53162.6	244539	131484	30023.1	17872	30861.2	44005.1	82431.1
M193T382	(M-H)-	D-galacturonic acid	1.22615	0.430424	0.0133173	193.034	381.515	29110.1	31170.7	121238	18615.3	20990.1	42283.9	45449.3	156976	14417.6	18781.5	114024	22256.6	27686.7	108855	21887.2	100527	100670	209448	22363.6	17705.9	118575	47711.8	31227.5	98238.7	122829	187889	16823.3	55430	86176	98647.1	7089.64	121437	20557.3	111569	18497.2	14274.8	16676.9	32067.3	5192.24	25464	98399.1	36365.6
M932T25	(2M-H)-	Cholesteryl sulfate	2.07395	1.70462	0.0152609	931.612	25.071	306063	133689	249862	106282	751491	255087	376353	87735.6	408367	675457	66115.8	272624	286190	296231	52074.2	93636.8	52266.2	286684	533135	435191	284940	154784	202221	194791	47430.8	151267	303461	678272	80322.1	72324.6	347516	110206	143612	76455.1	479202	652942	163180	267147	361430	433707	119790	147587
M339T27	(M-H)-	Norethindrone Acetate	2.25547	1.49487	0.0162656	339.197	26.974	543554	247877	369035	874263	550779	415326	1.41909e+06	582910	474437	1.04301e+06	364304	1.03415e+06	2.03489e+06	190630	299042	658444	467716	212888	617856	410037	270013	649034	450179	580458	300599	297405	1.18026e+06	528286	1.36369e+06	560915	420282	202109	329886	686069	1.5792e+06	367151	366710	474781	1.98252e+06	664226	269011	1.51436e+06
M595T50	(2M-H)-	Nname,cis-9,10-Epoxystearic acid	1.27482	2.07907	0.0164973	595.49	50.02	26389.3	1935.48	28056	10398.1	26689.5	7382.17	108631	48539.6	33624.9	3426.44	10007.7	11602.6	18238.6	40498	64966.9	15254.9	5744.67	6844.06	56932.1	20632	17017.5	106004	40945.2	365020	15716.7	74912.5	4694.44	33741	19202.8	33658.1	114599	9399.01	6142.89	30373.7	105272	44607.7	11272.9	281855	39391.6	90041.6	15867.8	20885.7
M161T261	(M-H2O-H)-	D-Tagatose	1.10797	0.42902	0.0197268	161.045	261.012	17454.2	22623.4	47239.2	19723.8	24503.6	21272	171316	43989.4	16318.7	488808	25254	204045	33538.8	165234	87868.2	47789.7	84499.2	29370.9	33493.9	41275	49830.7	78951.4	48152.7	117219	67258.7	42889.3	38866.3	36971.8	29519	42186.3	23575.5	25286.7	30459.7	21959.5	25941.4	21254	16320.2	56667.6	27634	68826.2	41179.2	16506.2
M180T120_2	(M-H)-	Acamprosate	1.9162	0.330784	0.0335223	180.033	120.022	237534	189127	31816.8	204886	59326	109708	112085	85731.7	186948	102267	299379	1.0511e+06	42754.2	184489	599664	87923	492071	85706.2	1.0452e+07	383994	37623.3	850639	352913	398197	644389	228642	77013.2	31256	456080	178901	33380.1	715827	888124	483222	44511.1	67930.8	39936.3	255359	24184	17221.5	133022	120832
M131T129_2	(M-H)-	Hydroxyisocaproic acid	6.65291	0.532891	0.0380686	131.071	128.891	2.00869e+06	1.69079e+07	449605	5.25083e+06	5.37306e+07	5.39409e+06	1.58723e+06	5.03807e+06	7.10122e+06	6.56842e+06	327426	1.05718e+06	750249	5.9344e+06	1.64344e+06	3.18577e+06	963038	9.08678e+06	9.29259e+06	1.19186e+07	539800	5.93176e+06	645362	3.27102e+06	300910	844368	2.83038e+06	103522	1.525e+06	1.16312e+07	357702	2.14276e+06	419694	880122	1.47857e+07	2.03194e+07	1.74227e+07	1.06377e+06	2.05512e+06	639717	969761	584140
M117T149	(M-H)-	2-Hydroxy-3-methylbutyric acid	3.19973	0.50712	0.0401387	117.055	149.475	117779	2.76366e+06	79267	1.48528e+06	4.71227e+06	1.0191e+06	298717	492955	1.47266e+06	1.28819e+06	120458	49603	92337	775547	188426	1.0057e+06	188276	2.36084e+06	2.4424e+06	2.34364e+06	73500.2	1.01119e+06	157632	564932	54619.1	143843	586028	33335.1	595279	1.67546e+06	50132.4	260006	83040.2	124034	789832	1.48577e+06	1.46497e+06	144132	312206	94406.6	545873	114058
M163T52	(M-H)-	Phenylpyruvate	2.19752	0.438826	0.0477993	163.039	51.781	277404	103283	103001	1.85992e+06	666493	909836	1.0149e+06	611113	1.35376e+06	945447	74710	993998	361714	788775	497286	235277	268319	137851	1.65497e+06	1.91413e+06	265477	446708	261116	2.23612e+06	211399	324315	781152	192406	607884	812315	244762	36083.2	66779.9	186389	530632	321071	89528.1	625325	7461.95	80834.5	71012.6	5737.99
M313T59	(M-H)-	9,10-DiHOME	1.42787	1.36218	0.0498178	313.236	59.375	160383	34915.3	175047	56940.5	118653	112697	199694	126963	96073.4	85241.7	195682	44009	57401	160415	72267.6	85886.7	18108.4	57590.3	56943.9	75349.7	139725	768074	133064	233164	135493	131782	22223.2	67722.1	237011	105022	117199	130417	73826.1	88556.1	322376	186632	125763	269119	294011	119532	67531.8	206732
M309T41	(M-H)-	2E-Eicosenoic acid	1.90795	1.36214	0.0692505	309.278	41.194	333382	196332	1.25432e+06	1.18839e+06	712932	380338	251375	348765	285246	600411	1.96103e+06	278306	520676	422743	441940	277862	490935	149208	471934	460276	276466	763217	864244	561116	530270	1.16959e+06	237944	227092	652540	846162	1.07859e+06	275287	445707	1.16595e+06	1.23181e+06	398487	671363	866065	755254	455345	169207	2.54472e+06
M179T260	(M-H)-	Alpha-D-Glucose	2.04971	0.309017	0.0724352	179.055	259.505	124396	48222.1	364739	191403	10340.5	141683	74247.5	35050	71972.5	191626	49737.1	77799	206861	427224	91722.9	90645.5	87985.4	54039.7	211798	123078	118736	33348.2	69489.8	799988	99690.4	56326.8	56968.1	87162.2	63094.4	155682	15320.4	45648.8	13724.9	57075.8	13522.2	7381.14	27100	29195.7	14308.2	56543.3	41893	38788.2
M87T105	(M-H)-	Isobutyric acid	2.64652	0.689368	0.0798209	87.0454	104.841	1.29944e+06	215184	843249	963637	614442	580957	301934	810984	801394	1.02749e+06	343809	907984	1.1019e+06	554708	1.27786e+06	253393	520302	480628	1.15442e+06	1.19476e+06	679764	1.24107e+06	318246	1.29024e+06	1.64715e+06	512739	2.55173e+06	1.14221e+06	1.58141e+06	241735	1.1766e+06	435572	751737	596399	707743	1.21248e+06	1.55584e+06	546282	1.41757e+06	1.21934e+06	228637	691624
M133T107	(M-H)-	2,3-Dihydroxy-3-methylbutyric acid	1.40007	0.640439	0.0866405	133.05	106.861	716254	1.33135e+06	290325	275291	272015	240244	197083	313217	767095	228389	61864.1	221887	769411	835703	738186	389797	437955	81677.3	995186	137578	138290	159828	119099	624076	149877	333236	225502	95997.1	297090	873057	160645	87765.9	128158	299155	79108.4	227270	211162	191332	37262.5	170838	236359	205347
M115T81_2	(M-H)-	Caproic acid	4.84555	3.01632	0.0866878	115.076	81.392	480113	59607.3	6.37043e+06	235910	1.70367e+06	474830	39295.7	214680	249245	408363	82713.1	522676	203794	311498	414162	79134.2	140339	20303.2	1.02784e+06	162548	171614	48377.3	256334	125168	340933	239132	3.94782e+06	145002	237463	1.06503e+06	249125	535337	383377	369507	223203	378233	363531	46153.8	362789	802167	127151	202842
M195T222	(M-H)-	1,7-Dimethyluric acid	1.13336	0.304984	0.0991274	195.051	221.613	144576	128324	2825.48	763.972	617.505	3228.47	11790.8	16578.5	14123.6	35642.8	9697.04	21184.7	91503.3	1266.11	4980.13	3618.57	4563.81	11114.4	4305.09	1.20024e+06	2559.74	86830.2	5671.85	5790.74	7228.99	115186	2559.6	721597	1893.45	69180.5	7814.62	231382	55951.2	7735.55	1876.83	523454	62483.8	179714	2580.72	2353.6	4931.38	2385.5
[truncated: 251 more columns]

## Sheet: supplement-7-NEG-PMA_vs_PIA
ID	adduct	Name	VIP	Fold change	p-value	m/z	rt(s)	PI-1	PI-2	PI-3	PI-4	PI-5	PI-6	PI-7	PI-8	PI-9	PI-10	PI-11	PI-12	PI-13	PI-14	PI-15	PI-16	PI-17	PI-18	PI-19	PI-20	PI-21	PI-22	PI-23	PI-24	PI-25	PI-26	PI-27	PI-28	PI-29	PI-30	N-1	N-2	N-3	N-4	N-5	N-6	N-7	N-8	N-9	N-10	N-11	N-12
M145T373	(M-H)-	Adipic acid	1.35867	0.665506	0.0629664	145.05	373.308	86532.1	69436.3	133695	53239.9	58695.2	251398	372498	78203.6	16055.7	36518.3	74454.1	309655	239306	40905.8	131541	62248.3	209326	43763.3	57265.7	91355.9	214936	80927.5	126383	155059	88539.2	119926	227370	183471	158994	115145	545.692	26180.6	82982.8	47251.1	84177.6	30674.1	50235.1	92094.4	95279.7	85718.3	58682.3	17941.5
M87T105	(M-H)-	Isobutyric acid	2.29472	1.45682	0.0848478	87.0454	104.841	1.29944e+06	215184	843249	963637	614442	580957	301934	810984	801394	1.02749e+06	343809	907984	1.1019e+06	554708	1.27786e+06	253393	520302	480628	1.15442e+06	1.19476e+06	679764	1.24107e+06	318246	1.29024e+06	1.64715e+06	512739	2.55173e+06	1.14221e+06	1.58141e+06	241735	1.1766e+06	435572	751737	596399	707743	1.21248e+06	1.55584e+06	546282	1.41757e+06	1.21934e+06	228637	691624
[truncated: 251 more columns]

[truncated: 41 more sheets: supplement-6-H-FMA-vs-FIA.psig, supplement-6-G-FMA-vs-FIA.psig, supplement-6-F-PMA-vs-PIA.psig, supplement-6-E-PMA-vs-PIA.psig, supplement-6-C-otu_table.s10.gr, supplement-6-B-otu_table.g10.gr, supplement-6-A-otu_table.p10.gr, supplement-4-F-P vs F-pathway_d, supplement-4-E-N vs F-pathway_d, supplement-4-D-N vs P-pathway_d, supplement-3- POS N_vs_F, supplement-3- POS  P_vs_F, supplement-3- POS N_vs_P, supplement-3- NEG P_vs_F, supplement-3- NEG N_vs_F, supplement-3-N_vs_P, supplement-2-K-P-vs-F.psig, supplement-2-J-N-vs-F.psig, supplement-2-I-N-vs-P.psig, supplement-2-H-P-vs-F.psig …]
